# Supplementary material for: Genome-wide identification and expression analysis of NADPH oxidase genes in response to ABA and abiotic stresses, and in fibre formation in Gossypium
Source: PeerJ. 2020 Jan 17;8:e8404. doi: 10.7717/peerj.8404 (PMC6970565; doi:10.7717/peerj.8404)
Supplement: File S1 [file peerj-08-8404-s003.xlsx]

## Sheet: Sheet1
		ovule										fiber
		-3d	-1d	0d	1d	3d	5d	10d	20d	25d	35d	5d	10d	20d	25d
Gh_A01G0943	GhRbohD-2A	0	0	0	0	0	0	0	0	0	0	0	0	0	0
Gh_A02G1791	GhRbohF-1A	0.5065	0.917	0.657	1.729	0.7205	0.9355	1.8425	1.619	1.904	0.3845	0.1373	0.1405	2.956	2.561
Gh_A03G0476	GhRbohK-3A	0	0	0	0	0	0	0	0	0	0.3905	0.0073	0	0	0
Gh_A05G1666	GhRbohD-1A	0	0	0	0	0	0	0.06	0	0.2025	0	0	0.03485	0	0.185
Gh_A05G2211	GhRbohD-3A	19.1445	4.674	19.73	2.884	5.5245	2.2705	11.7005	1.9745	13.74	6.662	0.9185	1.899	2.3665	9.221
Gh_A07G0143	GhRbohEA	0	0.02	0	0	0	0.0635	0.057	0.279	0	0	0	0.0775	0	0
Gh_A07G0398	GhRbohK-1A	3.7005	7.581	5.111	4.8295	3.24	3.973	4.608	0.595	0.489	0.87	0.743	0.6645	3.283	1.5815
Gh_A07G0856	GhRbohHA	0	0	0	0	0	0	0	0	0	0	0	0	0	0.01405
Gh_A08G0982	GhRbohF-2A	0.156	0.159	0.171	0.0545	0.0545	0.0605	0.057	0.0145	0	0.038	0.1075	0.0779	0.06165	0.082
Gh_A11G2426	GhRbohBA	0	0.033	0	0.0115	0.2255	0	0.0445	0	0.072	0.3425	0.01955	0.0372	0.02985	0.04895
Gh_A12G1774	GhRbohK-2A	0.5925	5.2065	3.4365	5.6225	5.9095	11.437	15.8935	1.595	1.31	0.061	2.099	1.8565	12.917	6.3725
Gh_A12G2653	GhRbohLA	0	0.375	0.261	0.076	0.2285	0	0.0525	1.8725	0.878	0.486	0.03815	0.408	3.657	1.123
Gh_A12G2669	GhRbohF-3A	0.4995	1.0755	1.3825	1.692	0.7835	0.597	0.505	1.7675	1.566	0.4145	0.1565	0.12775	1.237	2.1615
Gh_D01G0990	GhRbohD-2D	0.0515	0	0.023	0	0	0	0	0	0	0	0	0	0.097	0.04
Gh_D03G0688	GhRbohF-1D	0.883	1.1395	0.581	1.879	1.039	1.2815	1.5585	0.9205	2.111	0.4145	0.2035	0.141	0.4685	1.418
Gh_D03G1062	GhRbohK-3D	6.9195	1.903	2.44	4.272	2.402	2.379	2.886	2.6735	2.48	0.821	1.179	0.9005	3.2625	3.21
Gh_D05G1864	GhRbohD-1D	0	0.097	0.046	0.066	0.2475	0	0.043	0.6195	0.069	0.11	0.0145	0	0.4125	0.429
Gh_D05G2471	GhRbohD-3D	14.8375	1.513	9.9115	1.4365	3.6315	0.4735	8.0485	1.025	6.717	3.234	0.66	0.931	0.4525	5.5695
Gh_D07G0136	GhRbohED	0	0.06	0.0145	0.081	0.047	0.0635	0	0.036	0.086	0.287	0.00895	0.0166	0	0.03935
Gh_D07G0463	GhRbohK-1D	3.5385	16.4635	7.174	7.0825	3.8765	3.453	4.3855	0.5365	0.559	0.9255	0.9355	1.1485	0.307	0.6345
Gh_D07G0928	GhRbohHD	0	0	0.013	0	0	0	0	0	0	0	0	0	0	0
Gh_D08G1257	GhRbohF-2D	0.1835	0	0.035	0.1195	0.0755	0.0505	0	0.0405	0.069	0	0.06585	0.02665	0	0.044
Gh_D11G2743	GhRbohBD	0.0205	0.0165	0.048	0	0.0395	0.025	0	0	0	0	0.01955	0	0	0.0133
Gh_D12G1807	GhRbohLD	0.381	0.1115	0.214	1.657	0.872	0.6785	0.5795	0.9745	0.879	0.5575	0.337	0.15	0.4595	1.4005
Gh_D12G1932	GhRbohK-2D	10.1035	23.196	15.343	7.83	18.3845	14.9935	27.1515	4.548	3.655	0.5845	2.8915	4.1455	19.991	8.213
Gh_D12G2750	GhRbohF-3D	5.408	12.289	13.83	4.438	3.173	3.172	4.194	3.3155	5.93	2.5935	1.574	1.7025	9.2925	7.139
