# Supplementary material for: Genome-wide identification and expression analysis of NADPH oxidase genes in response to ABA and abiotic stresses, and in fibre formation in Gossypium
Source: PeerJ. 2020 Jan 17;8:e8404. doi: 10.7717/peerj.8404 (PMC6970565; doi:10.7717/peerj.8404)
Supplement: File S2 [file peerj-08-8404-s004.iqtree]

IQ-TREE 1.6.11 built Jun  6 2019

Input file name: /tmp/IQTREE/ZvWSaKvKBz/seqin.fst
Type of analysis: ModelFinder + tree reconstruction + ultrafast bootstrap (1000 replicates)
Random seed number: 398352

REFERENCES
----------

To cite ModelFinder please use: 

Subha Kalyaanamoorthy, Bui Quang Minh, Thomas KF Wong, Arndt von Haeseler,
and Lars S Jermiin (2017) ModelFinder: Fast model selection for
accurate phylogenetic estimates. Nature Methods, 14:587–589.
https://doi.org/10.1038/nmeth.4285

To cite IQ-TREE please use:

Lam-Tung Nguyen, Heiko A. Schmidt, Arndt von Haeseler, and Bui Quang Minh
(2015) IQ-TREE: A fast and effective stochastic algorithm for estimating
maximum likelihood phylogenies. Mol Biol Evol, 32:268-274.
https://doi.org/10.1093/molbev/msu300

Since you used ultrafast bootstrap (UFBoot) please also cite: 

Diep Thi Hoang, Olga Chernomor, Arndt von Haeseler, Bui Quang Minh,
and Le Sy Vinh (2017) UFBoot2: Improving the ultrafast bootstrap
approximation. Mol Biol Evol, in press.
https://doi.org/10.1093/molbev/msx281

SEQUENCE ALIGNMENT
------------------

Input data: 71 sequences with 1367 amino-acid sites
Number of constant sites: 485 (= 35.4792% of all sites)
Number of invariant (constant or ambiguous constant) sites: 485 (= 35.4792% of all sites)
Number of parsimony informative sites: 771
Number of distinct site patterns: 1117

ModelFinder
-----------

Best-fit model according to BIC: JTT+G4

List of models sorted by BIC scores: 

Model             LogL          AIC      w-AIC      AICc     w-AICc       BIC      w-BIC
JTT+G4          -19436.4603  39152.9205 - 0.0000  39185.1228 - 0.0000  39883.7729 + 0.9446
JTT+I+G4        -19435.9721  39153.9442 - 0.0000  39186.6332 - 0.0000  39890.0169 - 0.0416
JTTDCMut+G4     -19440.7290  39161.4580 - 0.0000  39193.6603 - 0.0000  39892.3103 - 0.0132
JTTDCMut+I+G4   -19440.2636  39162.5272 - 0.0000  39195.2162 - 0.0000  39898.5999 - 0.0006
JTT+R3          -19438.4707  39162.9413 - 0.0000  39196.6159 - 0.0000  39909.4548 - 0.0000
JTTDCMut+R3     -19442.6207  39171.2413 - 0.0000  39204.9159 - 0.0000  39917.7548 - 0.0000
JTT+R4          -19437.2895  39164.5789 - 0.0000  39199.2554 - 0.0000  39921.5331 - 0.0000
JTTDCMut+R4     -19440.6618  39171.3235 - 0.0000  39206.0000 - 0.0000  39928.2777 - 0.0000
JTT+F+G4        -19394.5176  39107.0351 + 0.6469  39149.1892 + 0.7091  39937.0746 - 0.0000
JTT+F+I+G4      -19394.1818  39108.3635 + 0.3329  39151.0833 + 0.2751  39943.6234 - 0.0000
JTT+R2          -19462.9103  39207.8206 - 0.0000  39240.5096 - 0.0000  39943.8934 - 0.0000
JTTDCMut+F+G4   -19398.8677  39115.7354 - 0.0083  39157.8895 - 0.0092  39945.7749 - 0.0000
JTTDCMut+F+I+G4 -19398.5243  39117.0486 - 0.0043  39159.7683 - 0.0036  39952.3084 - 0.0000
JTTDCMut+R2     -19467.1719  39216.3438 - 0.0000  39249.0328 - 0.0000  39952.4165 - 0.0000
JTT+F+R3        -19396.3029  39116.6057 - 0.0054  39160.4695 - 0.0025  39962.3063 - 0.0000
JTTDCMut+F+R3   -19400.5416  39125.0832 - 0.0001  39168.9470 - 0.0000  39970.7838 - 0.0000
JTT+F+R4        -19395.3032  39118.6064 - 0.0020  39163.6314 - 0.0005  39974.7477 - 0.0000
JTTDCMut+F+R4   -19398.6791  39125.3582 - 0.0001  39170.3832 - 0.0000  39981.4995 - 0.0000
VT+G4           -19487.8568  39255.7136 - 0.0000  39287.9159 - 0.0000  39986.5659 - 0.0000
VT+I+G4         -19487.4306  39256.8612 - 0.0000  39289.5502 - 0.0000  39992.9340 - 0.0000
JTT+F+R2        -19420.9641  39161.9282 - 0.0000  39204.6480 - 0.0000  39997.1881 - 0.0000
JTTDCMut+F+R2   -19425.3196  39170.6392 - 0.0000  39213.3590 - 0.0000  40005.8990 - 0.0000
VT+R3           -19488.3665  39262.7330 - 0.0000  39296.4076 - 0.0000  40009.2465 - 0.0000
VT+R4           -19488.0110  39266.0221 - 0.0000  39300.6986 - 0.0000  40022.9763 - 0.0000
VT+R2           -19508.1538  39298.3076 - 0.0000  39330.9966 - 0.0000  40034.3803 - 0.0000
WAG+G4          -19513.6483  39307.2966 - 0.0000  39339.4989 - 0.0000  40038.1489 - 0.0000
WAG+I+G4        -19513.0729  39308.1458 - 0.0000  39340.8348 - 0.0000  40044.2185 - 0.0000
WAG+R3          -19514.0748  39314.1495 - 0.0000  39347.8241 - 0.0000  40060.6630 - 0.0000
VT+F+G4         -19461.0909  39240.1818 - 0.0000  39282.3359 - 0.0000  40070.2213 - 0.0000
WAG+R4          -19513.2839  39316.5678 - 0.0000  39351.2443 - 0.0000  40073.5220 - 0.0000
VT+F+I+G4       -19460.7198  39241.4396 - 0.0000  39284.1593 - 0.0000  40076.6994 - 0.0000
WAG+F+G4        -19465.5045  39249.0090 - 0.0000  39291.1631 - 0.0000  40079.0484 - 0.0000
WAG+F+I+G4      -19465.1081  39250.2161 - 0.0000  39292.9359 - 0.0000  40085.4759 - 0.0000
VT+F+R3         -19461.5531  39247.1061 - 0.0000  39290.9699 - 0.0000  40092.8067 - 0.0000
cpREV+G4        -19541.5569  39363.1137 - 0.0000  39395.3160 - 0.0000  40093.9661 - 0.0000
WAG+R2          -19541.4370  39364.8740 - 0.0000  39397.5630 - 0.0000  40100.9467 - 0.0000
WAG+F+R3        -19466.0560  39256.1120 - 0.0000  39299.9758 - 0.0000  40101.8126 - 0.0000
cpREV+I+G4      -19541.9754  39365.9508 - 0.0000  39398.6398 - 0.0000  40102.0235 - 0.0000
VT+F+R4         -19461.2619  39250.5238 - 0.0000  39295.5488 - 0.0000  40106.6651 - 0.0000
cpREV+R3        -19540.6763  39367.3526 - 0.0000  39401.0272 - 0.0000  40113.8661 - 0.0000
LG+G4           -19551.6256  39383.2512 - 0.0000  39415.4535 - 0.0000  40114.1036 - 0.0000
WAG+F+R4        -19465.3927  39258.7853 - 0.0000  39303.8103 - 0.0000  40114.9266 - 0.0000
VT+F+R2         -19480.8461  39281.6922 - 0.0000  39324.4120 - 0.0000  40116.9520 - 0.0000
LG+I+G4         -19551.5771  39385.1542 - 0.0000  39417.8431 - 0.0000  40121.2269 - 0.0000
cpREV+R4        -19540.0661  39370.1323 - 0.0000  39404.8088 - 0.0000  40127.0865 - 0.0000
LG+R3           -19553.8392  39393.6784 - 0.0000  39427.3530 - 0.0000  40140.1919 - 0.0000
WAG+F+R2        -19493.3750  39306.7501 - 0.0000  39349.4698 - 0.0000  40142.0099 - 0.0000
LG+R4           -19552.9763  39395.9526 - 0.0000  39430.6291 - 0.0000  40152.9068 - 0.0000
cpREV+R2        -19576.3300  39434.6600 - 0.0000  39467.3490 - 0.0000  40170.7327 - 0.0000
LG+F+G4         -19518.2163  39354.4327 - 0.0000  39396.5868 - 0.0000  40184.4721 - 0.0000
LG+R2           -19584.2442  39450.4884 - 0.0000  39483.1774 - 0.0000  40186.5612 - 0.0000
LG+F+I+G4       -19518.1867  39356.3734 - 0.0000  39399.0931 - 0.0000  40191.6332 - 0.0000
cpREV+F+G4      -19527.0524  39372.1048 - 0.0000  39414.2589 - 0.0000  40202.1443 - 0.0000
cpREV+F+I+G4    -19527.2742  39374.5484 - 0.0000  39417.2681 - 0.0000  40209.8082 - 0.0000
LG+F+R3         -19520.3652  39364.7304 - 0.0000  39408.5941 - 0.0000  40210.4309 - 0.0000
cpREV+F+R3      -19526.1500  39376.3000 - 0.0000  39420.1638 - 0.0000  40222.0006 - 0.0000
LG+F+R4         -19519.5526  39367.1052 - 0.0000  39412.1302 - 0.0000  40223.2465 - 0.0000
cpREV+F+R4      -19525.4202  39378.8404 - 0.0000  39423.8654 - 0.0000  40234.9817 - 0.0000
LG+F+R2         -19549.8270  39419.6539 - 0.0000  39462.3737 - 0.0000  40254.9137 - 0.0000
mtInv+F+G4      -19554.0105  39426.0211 - 0.0000  39468.1752 - 0.0000  40256.0605 - 0.0000
PMB+G4          -19623.7143  39527.4286 - 0.0000  39559.6309 - 0.0000  40258.2810 - 0.0000
mtInv+F+I+G4    -19554.1278  39428.2556 - 0.0000  39470.9754 - 0.0000  40263.5155 - 0.0000
PMB+I+G4        -19623.5614  39529.1229 - 0.0000  39561.8118 - 0.0000  40265.1956 - 0.0000
PMB+R3          -19624.1938  39534.3875 - 0.0000  39568.0621 - 0.0000  40280.9010 - 0.0000
mtInv+F+R3      -19556.0283  39436.0566 - 0.0000  39479.9204 - 0.0000  40281.7571 - 0.0000
cpREV+F+R2      -19563.6026  39447.2053 - 0.0000  39489.9250 - 0.0000  40282.4651 - 0.0000
PMB+R4          -19623.2117  39536.4234 - 0.0000  39571.0999 - 0.0000  40293.3776 - 0.0000
mtInv+F+R4      -19555.5483  39439.0967 - 0.0000  39484.1216 - 0.0000  40295.2380 - 0.0000
PMB+R2          -19641.7128  39565.4257 - 0.0000  39598.1147 - 0.0000  40301.4984 - 0.0000
Blosum62+G4     -19660.8604  39601.7207 - 0.0000  39633.9230 - 0.0000  40332.5731 - 0.0000
mtInv+F+R2      -19589.1809  39498.3619 - 0.0000  39541.0816 - 0.0000  40333.6217 - 0.0000
Blosum62+I+G4   -19660.6112  39603.2223 - 0.0000  39635.9113 - 0.0000  40339.2950 - 0.0000
Blosum62+R3     -19661.8515  39609.7029 - 0.0000  39643.3775 - 0.0000  40356.2164 - 0.0000
PMB+F+G4        -19607.0632  39532.1263 - 0.0000  39574.2804 - 0.0000  40362.1658 - 0.0000
Blosum62+R4     -19661.0685  39612.1370 - 0.0000  39646.8135 - 0.0000  40369.0912 - 0.0000
PMB+F+I+G4      -19606.9189  39533.8379 - 0.0000  39576.5576 - 0.0000  40369.0977 - 0.0000
Dayhoff+F+G4    -19612.5717  39543.1433 - 0.0000  39585.2974 - 0.0000  40373.1828 - 0.0000
Blosum62+R2     -19678.7936  39639.5871 - 0.0000  39672.2761 - 0.0000  40375.6599 - 0.0000
DCMut+F+G4      -19613.9083  39545.8166 - 0.0000  39587.9707 - 0.0000  40375.8560 - 0.0000
Dayhoff+F+I+G4  -19611.4290  39542.8581 - 0.0000  39585.5778 - 0.0000  40378.1179 - 0.0000
DCMut+F+I+G4    -19612.9313  39545.8627 - 0.0000  39588.5824 - 0.0000  40381.1225 - 0.0000
PMB+F+R3        -19607.4750  39538.9501 - 0.0000  39582.8138 - 0.0000  40384.6506 - 0.0000
PMB+F+R4        -19606.5343  39541.0685 - 0.0000  39586.0935 - 0.0000  40397.2098 - 0.0000
Dayhoff+F+R3    -19613.9946  39551.9893 - 0.0000  39595.8530 - 0.0000  40397.6898 - 0.0000
DCMut+F+R3      -19615.0973  39554.1946 - 0.0000  39598.0583 - 0.0000  40399.8951 - 0.0000
Dayhoff+F+R4    -19610.4821  39548.9642 - 0.0000  39593.9891 - 0.0000  40405.1055 - 0.0000
DCMut+F+R4      -19610.7927  39549.5854 - 0.0000  39594.6103 - 0.0000  40405.7267 - 0.0000
PMB+F+R2        -19626.0027  39572.0054 - 0.0000  39614.7252 - 0.0000  40407.2653 - 0.0000
Blosum62+F+G4   -19634.2357  39586.4714 - 0.0000  39628.6255 - 0.0000  40416.5108 - 0.0000
mtMet+F+G4      -19634.8936  39587.7872 - 0.0000  39629.9413 - 0.0000  40417.8266 - 0.0000
Blosum62+F+I+G4 -19633.9264  39587.8529 - 0.0000  39630.5726 - 0.0000  40423.1127 - 0.0000
Dayhoff+G4      -19707.2859  39694.5718 - 0.0000  39726.7740 - 0.0000  40425.4241 - 0.0000
mtMet+F+I+G4    -19635.0973  39590.1946 - 0.0000  39632.9144 - 0.0000  40425.4545 - 0.0000
DCMut+G4        -19708.5441  39697.0883 - 0.0000  39729.2906 - 0.0000  40427.9406 - 0.0000
VT+I            -19708.5716  39697.1432 - 0.0000  39729.3455 - 0.0000  40427.9955 - 0.0000
Dayhoff+I+G4    -19705.6764  39693.3529 - 0.0000  39726.0419 - 0.0000  40429.4256 - 0.0000
DCMut+I+G4      -19707.3248  39696.6496 - 0.0000  39729.3386 - 0.0000  40432.7224 - 0.0000
JTT+I           -19712.0859  39704.1718 - 0.0000  39736.3741 - 0.0000  40435.0241 - 0.0000
Blosum62+F+R3   -19635.0518  39594.1036 - 0.0000  39637.9674 - 0.0000  40439.8041 - 0.0000
rtREV+F+G4      -19647.3930  39612.7860 - 0.0000  39654.9401 - 0.0000  40442.8254 - 0.0000
mtMet+F+R3      -19636.9583  39597.9166 - 0.0000  39641.7804 - 0.0000  40443.6172 - 0.0000
JTTDCMut+I      -19716.4666  39712.9331 - 0.0000  39745.1354 - 0.0000  40443.7854 - 0.0000
Dayhoff+F+R2    -19646.2065  39612.4131 - 0.0000  39655.1328 - 0.0000  40447.6729 - 0.0000
rtREV+F+I+G4    -19647.1759  39614.3518 - 0.0000  39657.0715 - 0.0000  40449.6116 - 0.0000
Dayhoff+R3      -19708.5898  39703.1797 - 0.0000  39736.8543 - 0.0000  40449.6931 - 0.0000
DCMut+F+R2      -19647.9382  39615.8764 - 0.0000  39658.5962 - 0.0000  40451.1362 - 0.0000
DCMut+R3        -19709.5040  39705.0081 - 0.0000  39738.6827 - 0.0000  40451.5215 - 0.0000
Blosum62+F+R4   -19634.4363  39596.8726 - 0.0000  39641.8976 - 0.0000  40453.0139 - 0.0000
mtMet+F+R4      -19636.6531  39601.3061 - 0.0000  39646.3311 - 0.0000  40457.4474 - 0.0000
DCMut+R4        -19705.3523  39700.7045 - 0.0000  39735.3810 - 0.0000  40457.6587 - 0.0000
Dayhoff+R4      -19705.3674  39700.7347 - 0.0000  39735.4112 - 0.0000  40457.6889 - 0.0000
Blosum62+F+R2   -19653.5076  39627.0151 - 0.0000  39669.7349 - 0.0000  40462.2749 - 0.0000
rtREV+F+R3      -19648.9288  39621.8576 - 0.0000  39665.7213 - 0.0000  40467.5581 - 0.0000
rtREV+F+R4      -19647.1785  39622.3569 - 0.0000  39667.3819 - 0.0000  40478.4982 - 0.0000
JTT+F+I         -19674.0450  39666.0900 - 0.0000  39708.2441 - 0.0000  40496.1294 - 0.0000
Dayhoff+R2      -19741.0192  39764.0384 - 0.0000  39796.7274 - 0.0000  40500.1111 - 0.0000
DCMut+R2        -19742.7257  39767.4513 - 0.0000  39800.1403 - 0.0000  40503.5241 - 0.0000
JTTDCMut+F+I    -19679.1080  39676.2160 - 0.0000  39718.3701 - 0.0000  40506.2555 - 0.0000
rtREV+F+R2      -19677.1981  39674.3962 - 0.0000  39717.1160 - 0.0000  40509.6561 - 0.0000
WAG+I           -19750.1498  39780.2997 - 0.0000  39812.5020 - 0.0000  40511.1520 - 0.0000
VT+F+I          -19684.2778  39686.5557 - 0.0000  39728.7098 - 0.0000  40516.5951 - 0.0000
mtMet+F+R2      -19683.2729  39686.5458 - 0.0000  39729.2655 - 0.0000  40521.8056 - 0.0000
HIVb+F+G4       -19688.4090  39694.8181 - 0.0000  39736.9722 - 0.0000  40524.8575 - 0.0000
HIVb+F+I+G4     -19687.9103  39695.8207 - 0.0000  39738.5404 - 0.0000  40531.0805 - 0.0000
FLU+G4          -19768.7670  39817.5340 - 0.0000  39849.7362 - 0.0000  40548.3863 - 0.0000
HIVb+F+R3       -19690.2264  39704.4529 - 0.0000  39748.3167 - 0.0000  40550.1534 - 0.0000
FLU+I+G4        -19768.1767  39818.3534 - 0.0000  39851.0424 - 0.0000  40554.4261 - 0.0000
HIVb+F+R4       -19686.6354  39701.2708 - 0.0000  39746.2957 - 0.0000  40557.4121 - 0.0000
FLU+F+G4        -19706.6600  39731.3201 - 0.0000  39773.4742 - 0.0000  40561.3595 - 0.0000
rtREV+G4        -19777.8605  39835.7210 - 0.0000  39867.9233 - 0.0000  40566.5733 - 0.0000
FLU+F+I+G4      -19706.3601  39732.7202 - 0.0000  39775.4400 - 0.0000  40567.9801 - 0.0000
WAG+F+I         -19710.4187  39738.8374 - 0.0000  39780.9915 - 0.0000  40568.8769 - 0.0000
rtREV+I+G4      -19777.4642  39836.9283 - 0.0000  39869.6173 - 0.0000  40573.0010 - 0.0000
FLU+R3          -19770.8053  39827.6106 - 0.0000  39861.2852 - 0.0000  40574.1241 - 0.0000
HIVb+G4         -19783.5812  39847.1624 - 0.0000  39879.3647 - 0.0000  40578.0147 - 0.0000
HIVb+I+G4       -19782.9327  39847.8654 - 0.0000  39880.5544 - 0.0000  40583.9382 - 0.0000
FLU+R4          -19769.0528  39828.1057 - 0.0000  39862.7822 - 0.0000  40585.0599 - 0.0000
FLU+F+R3        -19708.6253  39741.2506 - 0.0000  39785.1144 - 0.0000  40586.9512 - 0.0000
rtREV+R3        -19779.3086  39844.6173 - 0.0000  39878.2918 - 0.0000  40591.1307 - 0.0000
FLU+F+R4        -19707.5089  39743.0177 - 0.0000  39788.0427 - 0.0000  40599.1590 - 0.0000
HIVb+R3         -19783.8536  39853.7072 - 0.0000  39887.3818 - 0.0000  40600.2207 - 0.0000
rtREV+R4        -19777.9751  39845.9502 - 0.0000  39880.6267 - 0.0000  40602.9044 - 0.0000
HIVb+R4         -19781.0613  39852.1225 - 0.0000  39886.7990 - 0.0000  40609.0767 - 0.0000
rtREV+R2        -19808.8336  39899.6672 - 0.0000  39932.3562 - 0.0000  40635.7400 - 0.0000
mtREV+F+G4      -19749.4573  39816.9146 - 0.0000  39859.0687 - 0.0000  40646.9541 - 0.0000
cpREV+I         -19820.3590  39920.7180 - 0.0000  39952.9202 - 0.0000  40651.5703 - 0.0000
HIVb+F+R2       -19748.1904  39816.3809 - 0.0000  39859.1006 - 0.0000  40651.6407 - 0.0000
mtREV+F+I+G4    -19749.2944  39818.5888 - 0.0000  39861.3085 - 0.0000  40653.8486 - 0.0000
FLU+R2          -19827.5415  39937.0830 - 0.0000  39969.7720 - 0.0000  40673.1557 - 0.0000
mtREV+F+R3      -19753.1697  39830.3394 - 0.0000  39874.2032 - 0.0000  40676.0399 - 0.0000
FLU+F+R2        -19764.8882  39849.7765 - 0.0000  39892.4962 - 0.0000  40685.0363 - 0.0000
mtREV+F+R4      -19750.7758  39829.5515 - 0.0000  39874.5765 - 0.0000  40685.6928 - 0.0000
HIVb+R2         -19844.7820  39971.5640 - 0.0000  40004.2530 - 0.0000  40707.6367 - 0.0000
mtZOA+F+G4      -19781.0548  39880.1095 - 0.0000  39922.2636 - 0.0000  40710.1490 - 0.0000
PMB+I           -19852.7720  39985.5440 - 0.0000  40017.7463 - 0.0000  40716.3963 - 0.0000
mtZOA+F+I+G4    -19781.4550  39882.9099 - 0.0000  39925.6297 - 0.0000  40718.1697 - 0.0000
mtZOA+F+R3      -19786.5969  39897.1938 - 0.0000  39941.0576 - 0.0000  40742.8943 - 0.0000
LG+I            -19867.8786  40015.7573 - 0.0000  40047.9596 - 0.0000  40746.6096 - 0.0000
mtZOA+F+R4      -19784.7835  39897.5671 - 0.0000  39942.5920 - 0.0000  40753.7084 - 0.0000
cpREV+F+I       -19803.9177  39925.8354 - 0.0000  39967.9895 - 0.0000  40755.8748 - 0.0000
mtREV+F+R2      -19805.0146  39930.0292 - 0.0000  39972.7490 - 0.0000  40765.2890 - 0.0000
VT              -19884.3099  40046.6197 - 0.0000  40078.3394 - 0.0000  40772.2517 - 0.0000
Blosum62+I      -19891.5014  40063.0028 - 0.0000  40095.2051 - 0.0000  40793.8551 - 0.0000
PMB+F+I         -19837.4930  39992.9861 - 0.0000  40035.1402 - 0.0000  40823.0255 - 0.0000
LG+F+I          -19837.6322  39993.2644 - 0.0000  40035.4185 - 0.0000  40823.3038 - 0.0000
JTT             -19910.3580  40098.7161 - 0.0000  40130.4357 - 0.0000  40824.3480 - 0.0000
JTTDCMut        -19914.1232  40106.2464 - 0.0000  40137.9660 - 0.0000  40831.8784 - 0.0000
mtZOA+F+R2      -19841.9291  40003.8583 - 0.0000  40046.5780 - 0.0000  40839.1181 - 0.0000
WAG             -19928.1768  40134.3536 - 0.0000  40166.0733 - 0.0000  40859.9856 - 0.0000
VT+F            -19862.0794  40040.1588 - 0.0000  40081.7515 - 0.0000  40864.9778 - 0.0000
mtVer+F+G4      -19859.4646  40036.9291 - 0.0000  40079.0832 - 0.0000  40866.9686 - 0.0000
Blosum62+F+I    -19862.7763  40043.5526 - 0.0000  40085.7067 - 0.0000  40873.5920 - 0.0000
mtVer+F+I+G4    -19859.4852  40038.9704 - 0.0000  40081.6901 - 0.0000  40874.2302 - 0.0000
JTT+F           -19874.5538  40065.1076 - 0.0000  40106.7003 - 0.0000  40889.9266 - 0.0000
mtVer+F+R3      -19864.8491  40053.6983 - 0.0000  40097.5621 - 0.0000  40899.3989 - 0.0000
JTTDCMut+F      -19879.3702  40074.7404 - 0.0000  40116.3331 - 0.0000  40899.5594 - 0.0000
mtVer+F+R4      -19864.3961  40056.7923 - 0.0000  40101.8172 - 0.0000  40912.9336 - 0.0000
WAG+F           -19893.9731  40103.9461 - 0.0000  40145.5388 - 0.0000  40928.7652 - 0.0000
Dayhoff+F+I     -19895.4169  40108.8338 - 0.0000  40150.9879 - 0.0000  40938.8732 - 0.0000
DCMut+F+I       -19896.5864  40111.1727 - 0.0000  40153.3268 - 0.0000  40941.2122 - 0.0000
cpREV           -19980.7028  40239.4056 - 0.0000  40271.1252 - 0.0000  40965.0376 - 0.0000
Dayhoff+I       -19987.3310  40254.6621 - 0.0000  40286.8644 - 0.0000  40985.5144 - 0.0000
DCMut+I         -19988.2455  40256.4911 - 0.0000  40288.6934 - 0.0000  40987.3434 - 0.0000
mtInv+F+I       -19925.9923  40169.9846 - 0.0000  40212.1387 - 0.0000  41000.0240 - 0.0000
mtVer+F+R2      -19924.2048  40168.4097 - 0.0000  40211.1294 - 0.0000  41003.6695 - 0.0000
PMB             -20021.3577  40320.7154 - 0.0000  40352.4350 - 0.0000  41046.3474 - 0.0000
cpREV+F         -19969.4640  40254.9281 - 0.0000  40296.5208 - 0.0000  41079.7471 - 0.0000
rtREV+F+I       -19968.1571  40254.3143 - 0.0000  40296.4684 - 0.0000  41084.3537 - 0.0000
Blosum62        -20061.3601  40400.7203 - 0.0000  40432.4399 - 0.0000  41126.3522 - 0.0000
LG              -20072.9626  40423.9251 - 0.0000  40455.6447 - 0.0000  41149.5571 - 0.0000
PMB+F           -20009.3869  40334.7738 - 0.0000  40376.3666 - 0.0000  41159.5929 - 0.0000
rtREV+I         -20086.2706  40452.5413 - 0.0000  40484.7435 - 0.0000  41183.3936 - 0.0000
Blosum62+F      -20036.4459  40388.8919 - 0.0000  40430.4846 - 0.0000  41213.7109 - 0.0000
LG+F            -20047.5659  40411.1317 - 0.0000  40452.7245 - 0.0000  41235.9508 - 0.0000
HIVw+F+G4       -20044.1178  40406.2356 - 0.0000  40448.3897 - 0.0000  41236.2750 - 0.0000
HIVw+F+I+G4     -20042.8583  40405.7167 - 0.0000  40448.4364 - 0.0000  41240.9765 - 0.0000
HIVw+F+R3       -20045.0872  40414.1745 - 0.0000  40458.0382 - 0.0000  41259.8750 - 0.0000
HIVw+F+R4       -20041.0720  40410.1441 - 0.0000  40455.1691 - 0.0000  41266.2854 - 0.0000
FLU+I           -20146.1635  40572.3270 - 0.0000  40604.5293 - 0.0000  41303.1793 - 0.0000
mtMet+F+I       -20080.8711  40479.7422 - 0.0000  40521.8963 - 0.0000  41309.7816 - 0.0000
Dayhoff+F       -20102.3317  40520.6634 - 0.0000  40562.2561 - 0.0000  41345.4825 - 0.0000
DCMut+F         -20103.4033  40522.8066 - 0.0000  40564.3994 - 0.0000  41347.6257 - 0.0000
HIVb+F+I        -20102.4736  40522.9471 - 0.0000  40565.1012 - 0.0000  41352.9866 - 0.0000
FLU+F+I         -20106.2163  40530.4325 - 0.0000  40572.5866 - 0.0000  41360.4720 - 0.0000
HIVb+I          -20174.9908  40629.9816 - 0.0000  40662.1839 - 0.0000  41360.8340 - 0.0000
HIVw+F+R2       -20111.3818  40542.7636 - 0.0000  40585.4833 - 0.0000  41378.0234 - 0.0000
Dayhoff         -20190.3191  40658.6382 - 0.0000  40690.3578 - 0.0000  41384.2701 - 0.0000
DCMut           -20191.1273  40660.2546 - 0.0000  40691.9742 - 0.0000  41385.8865 - 0.0000
mtInv+F         -20131.1920  40578.3840 - 0.0000  40619.9768 - 0.0000  41403.2031 - 0.0000
mtREV+F+I       -20154.0503  40626.1006 - 0.0000  40668.2547 - 0.0000  41456.1401 - 0.0000
rtREV+F         -20184.1332  40684.2665 - 0.0000  40725.8592 - 0.0000  41509.0856 - 0.0000
mtMAM+F+G4      -20185.5340  40689.0679 - 0.0000  40731.2220 - 0.0000  41519.1074 - 0.0000
mtART+F+G4      -20187.1406  40692.2813 - 0.0000  40734.4354 - 0.0000  41522.3207 - 0.0000
mtMAM+F+I+G4    -20185.6696  40691.3392 - 0.0000  40734.0589 - 0.0000  41526.5990 - 0.0000
mtART+F+I+G4    -20187.6462  40695.2924 - 0.0000  40738.0121 - 0.0000  41530.5522 - 0.0000
mtART+F+R3      -20204.9347  40733.8694 - 0.0000  40777.7332 - 0.0000  41579.5700 - 0.0000
mtART+F+R4      -20198.6155  40725.2310 - 0.0000  40770.2559 - 0.0000  41581.3723 - 0.0000
mtMAM+F+R4      -20198.7076  40725.4152 - 0.0000  40770.4402 - 0.0000  41581.5565 - 0.0000
mtMAM+F+R5      -20191.5463  40715.0926 - 0.0000  40761.2960 - 0.0000  41581.6747 - 0.0000
rtREV           -20294.6022  40867.2043 - 0.0000  40898.9240 - 0.0000  41592.8363 - 0.0000
mtMAM+F+R3      -20214.9354  40753.8708 - 0.0000  40797.7346 - 0.0000  41599.5714 - 0.0000
HIVw+G4         -20304.2999  40888.5997 - 0.0000  40920.8020 - 0.0000  41619.4521 - 0.0000
HIVw+I+G4       -20303.0560  40888.1119 - 0.0000  40920.8009 - 0.0000  41624.1846 - 0.0000
mtMet+G4        -20315.8469  40911.6937 - 0.0000  40943.8960 - 0.0000  41642.5461 - 0.0000
HIVw+R3         -20306.2418  40898.4835 - 0.0000  40932.1581 - 0.0000  41644.9970 - 0.0000
mtMet+I+G4      -20316.3135  40914.6270 - 0.0000  40947.3159 - 0.0000  41650.6997 - 0.0000
HIVw+R4         -20301.9607  40893.9214 - 0.0000  40928.5979 - 0.0000  41650.8756 - 0.0000
mtZOA+G4        -20327.2897  40934.5794 - 0.0000  40966.7817 - 0.0000  41665.4317 - 0.0000
mtMet+R3        -20320.1192  40926.2384 - 0.0000  40959.9130 - 0.0000  41672.7519 - 0.0000
mtZOA+I+G4      -20327.8731  40937.7463 - 0.0000  40970.4352 - 0.0000  41673.8190 - 0.0000
mtMet+R4        -20319.8763  40929.7525 - 0.0000  40964.4290 - 0.0000  41686.7067 - 0.0000
mtART+F+R2      -20269.1738  40858.3477 - 0.0000  40901.0674 - 0.0000  41693.6075 - 0.0000
mtZOA+F+I       -20280.2704  40878.5407 - 0.0000  40920.6948 - 0.0000  41708.5802 - 0.0000
mtZOA+R3        -20338.9541  40963.9081 - 0.0000  40997.5827 - 0.0000  41710.4216 - 0.0000
mtZOA+R4        -20334.0000  40957.9999 - 0.0000  40992.6764 - 0.0000  41714.9541 - 0.0000
mtMAM+F+R2      -20286.6026  40893.2053 - 0.0000  40935.9250 - 0.0000  41728.4651 - 0.0000
mtMet+F         -20305.9366  40927.8732 - 0.0000  40969.4659 - 0.0000  41752.6922 - 0.0000
FLU             -20381.0900  41040.1801 - 0.0000  41071.8997 - 0.0000  41765.8120 - 0.0000
mtMet+R2        -20374.6077  41031.2153 - 0.0000  41063.9043 - 0.0000  41767.2881 - 0.0000
HIVw+R2         -20379.5719  41041.1439 - 0.0000  41073.8329 - 0.0000  41777.2166 - 0.0000
mtZOA+R2        -20395.2426  41072.4852 - 0.0000  41105.1742 - 0.0000  41808.5579 - 0.0000
FLU+F           -20339.7438  40995.4875 - 0.0000  41037.0802 - 0.0000  41820.3066 - 0.0000
mtInv+G4        -20424.3868  41128.7737 - 0.0000  41160.9759 - 0.0000  41859.6260 - 0.0000
HIVb+F          -20362.9004  41041.8008 - 0.0000  41083.3935 - 0.0000  41866.6199 - 0.0000
mtInv+I+G4      -20424.8200  41131.6401 - 0.0000  41164.3291 - 0.0000  41867.7128 - 0.0000
HIVb            -20432.0712  41142.1424 - 0.0000  41173.8620 - 0.0000  41867.7744 - 0.0000
mtInv+R3        -20424.5549  41135.1097 - 0.0000  41168.7843 - 0.0000  41881.6232 - 0.0000
mtREV+F         -20373.8949  41063.7898 - 0.0000  41105.3826 - 0.0000  41888.6089 - 0.0000
mtInv+R4        -20424.1113  41138.2225 - 0.0000  41172.8990 - 0.0000  41895.1767 - 0.0000
mtVer+F+I       -20373.7965  41065.5929 - 0.0000  41107.7470 - 0.0000  41895.6324 - 0.0000
mtREV+G4        -20450.8966  41181.7933 - 0.0000  41213.9956 - 0.0000  41912.6456 - 0.0000
mtREV+I+G4      -20450.8745  41183.7489 - 0.0000  41216.4379 - 0.0000  41919.8216 - 0.0000
mtInv+R2        -20459.2306  41200.4611 - 0.0000  41233.1501 - 0.0000  41936.5339 - 0.0000
mtREV+R3        -20458.2925  41202.5849 - 0.0000  41236.2595 - 0.0000  41949.0984 - 0.0000
mtREV+R4        -20455.6374  41201.2747 - 0.0000  41235.9512 - 0.0000  41958.2289 - 0.0000
HIVw+F+I        -20415.8037  41149.6075 - 0.0000  41191.7616 - 0.0000  41979.6469 - 0.0000
mtREV+R2        -20511.5988  41305.1977 - 0.0000  41337.8866 - 0.0000  42041.2704 - 0.0000
mtVer+G4        -20553.0322  41386.0644 - 0.0000  41418.2667 - 0.0000  42116.9167 - 0.0000
mtVer+I+G4      -20553.1076  41388.2151 - 0.0000  41420.9041 - 0.0000  42124.2879 - 0.0000
mtVer+R3        -20561.3924  41408.7849 - 0.0000  41442.4595 - 0.0000  42155.2984 - 0.0000
mtZOA+F         -20508.5032  41333.0065 - 0.0000  41374.5992 - 0.0000  42157.8255 - 0.0000
mtVer+R4        -20560.7077  41411.4153 - 0.0000  41446.0918 - 0.0000  42168.3695 - 0.0000
mtVer+R2        -20626.7044  41535.4088 - 0.0000  41568.0977 - 0.0000  42271.4815 - 0.0000
HIVw+I          -20686.5251  41653.0501 - 0.0000  41685.2524 - 0.0000  42383.9024 - 0.0000
mtVer+F         -20650.5637  41617.1274 - 0.0000  41658.7201 - 0.0000  42441.9464 - 0.0000
HIVw+F          -20686.5998  41689.1996 - 0.0000  41730.7923 - 0.0000  42514.0187 - 0.0000
mtART+G4        -20886.8986  42053.7971 - 0.0000  42085.9994 - 0.0000  42784.6494 - 0.0000
mtART+I+G4      -20887.2773  42056.5546 - 0.0000  42089.2436 - 0.0000  42792.6273 - 0.0000
mtART+F+I       -20823.9095  41965.8190 - 0.0000  42007.9731 - 0.0000  42795.8584 - 0.0000
mtMAM+G4        -20905.0365  42090.0729 - 0.0000  42122.2752 - 0.0000  42820.9253 - 0.0000
mtMet+I         -20907.3423  42094.6847 - 0.0000  42126.8870 - 0.0000  42825.5370 - 0.0000
mtMAM+I+G4      -20905.3997  42092.7994 - 0.0000  42125.4884 - 0.0000  42828.8721 - 0.0000
mtART+R6        -20885.7366  42069.4733 - 0.0000  42106.2029 - 0.0000  42847.3090 - 0.0000
mtART+R5        -20893.8916  42081.7832 - 0.0000  42117.4781 - 0.0000  42849.1782 - 0.0000
mtART+R7        -20881.5326  42065.0652 - 0.0000  42102.8462 - 0.0000  42853.3416 - 0.0000
mtART+R4        -20907.7381  42105.4762 - 0.0000  42140.1527 - 0.0000  42862.4304 - 0.0000
mtART+R3        -20916.6368  42119.2737 - 0.0000  42152.9483 - 0.0000  42865.7871 - 0.0000
mtMAM+F+I       -20859.1271  42036.2541 - 0.0000  42078.4082 - 0.0000  42866.2936 - 0.0000
mtInv+I         -20930.0445  42140.0890 - 0.0000  42172.2913 - 0.0000  42870.9413 - 0.0000
mtMAM+R6        -20907.9189  42113.8378 - 0.0000  42150.5675 - 0.0000  42891.6735 - 0.0000
mtMAM+R5        -20915.9471  42125.8943 - 0.0000  42161.5891 - 0.0000  42893.2892 - 0.0000
mtMAM+R7        -20903.3955  42108.7911 - 0.0000  42146.5721 - 0.0000  42897.0675 - 0.0000
mtMAM+R4        -20926.1094  42142.2188 - 0.0000  42176.8953 - 0.0000  42899.1730 - 0.0000
HIVw            -20959.4144  42196.8288 - 0.0000  42228.5485 - 0.0000  42922.4608 - 0.0000
mtMAM+R3        -20956.8004  42199.6009 - 0.0000  42233.2754 - 0.0000  42946.1143 - 0.0000
mtREV+I         -20968.0623  42216.1245 - 0.0000  42248.3268 - 0.0000  42946.9769 - 0.0000
mtART+R2        -21003.1548  42288.3095 - 0.0000  42320.9985 - 0.0000  43024.3822 - 0.0000
mtZOA+I         -21007.8851  42295.7703 - 0.0000  42327.9726 - 0.0000  43026.6226 - 0.0000
mtMAM+R2        -21060.4981  42402.9962 - 0.0000  42435.6851 - 0.0000  43139.0689 - 0.0000
mtMet           -21151.1698  42580.3395 - 0.0000  42612.0592 - 0.0000  43305.9715 - 0.0000
mtInv           -21156.4875  42590.9750 - 0.0000  42622.6947 - 0.0000  43316.6070 - 0.0000
mtART+F         -21093.0296  42502.0593 - 0.0000  42543.6520 - 0.0000  43326.8783 - 0.0000
mtREV           -21203.6075  42685.2150 - 0.0000  42716.9346 - 0.0000  43410.8469 - 0.0000
mtMAM+F         -21180.7892  42677.5783 - 0.0000  42719.1710 - 0.0000  43502.3974 - 0.0000
mtVer+I         -21248.8889  42777.7779 - 0.0000  42809.9801 - 0.0000  43508.6302 - 0.0000
mtZOA           -21266.7043  42811.4085 - 0.0000  42843.1282 - 0.0000  43537.0405 - 0.0000
mtVer           -21535.6397  43349.2793 - 0.0000  43380.9990 - 0.0000  44074.9113 - 0.0000
mtART+I         -21726.7884  43733.5769 - 0.0000  43765.7791 - 0.0000  44464.4292 - 0.0000
mtMAM+I         -21817.0040  43914.0080 - 0.0000  43946.2103 - 0.0000  44644.8604 - 0.0000
mtART           -22043.0689  44364.1379 - 0.0000  44395.8575 - 0.0000  45089.7698 - 0.0000
mtMAM           -22162.4554  44602.9107 - 0.0000  44634.6304 - 0.0000  45328.5427 - 0.0000

AIC, w-AIC   : Akaike information criterion scores and weights.
AICc, w-AICc : Corrected AIC scores and weights.
BIC, w-BIC   : Bayesian information criterion scores and weights.

Plus signs denote the 95% confidence sets.
Minus signs denote significant exclusion.

SUBSTITUTION PROCESS
--------------------

Model of substitution: JTT+G4

State frequencies: (model)

Model of rate heterogeneity: Gamma with 4 categories
Gamma shape alpha: 1.0122

 Category  Relative_rate  Proportion
  1         0.1394         0.2500
  2         0.4804         0.2500
  3         1.0020         0.2500
  4         2.3783         0.2500
Relative rates are computed as MEAN of the portion of the Gamma distribution falling in the category.

MAXIMUM LIKELIHOOD TREE
-----------------------

Log-likelihood of the tree: -19420.6649 (s.e. 427.6458)
Unconstrained log-likelihood (without tree): -9375.0823
Number of free parameters (#branches + #model parameters): 140
Akaike information criterion (AIC) score: 39121.3298
Corrected Akaike information criterion (AICc) score: 39153.5321
Bayesian information criterion (BIC) score: 39852.1822

Total tree length (sum of branch lengths): 5.7200
Sum of internal branch lengths: 5.2231 (91.3131% of tree length)

WARNING: 5 near-zero internal branches (<0.0007) should be treated with caution
         Such branches are denoted by '**' in the figure below

NOTE: Tree is UNROOTED although outgroup taxon 'GOBAR_AA36532' is drawn at root
Numbers in parentheses are  ultrafast bootstrap support (%)

+**GOBAR_AA36532
|
|  +--Cotton_A_24667
+--| (97)
|  +--Gh_A07G0856
|
|  +**GOBAR_DD21834
+--| (99)
   |     +--Gorai.001G106500
   |  +**| (43)
   |  |  |                                                           +**Cotton_A_13344
   |  |  |                                                        +--| (94)
   |  |  |                                                        |  |  +--Gorai.008G199100
   |  |  |                                                        |  +--| (100)
   |  |  |                                                        |     |  +--Gh_D12G1807
   |  |  |                                                        |     +--| (85)
   |  |  |                                                        |        +--GOBAR_DD30619
   |  |  |                          +-----------------------------| (100)
   |  |  |                          |                             +**Gh_A12G2653
   |  |  +--------------------------| (100)
   |  |                             |                               +**Gorai.001G017400
   |  |                             |                            +**| (63)
   |  |                             |                            |  +**GOBAR_DD05976
   |  |                             |                         +--| (96)
   |  |                             |                         |  +--Gh_D07G0136
   |  |                             |                      +**| (50)
   |  |                             |                      |  |  +**GOBAR_AA19212
   |  |                             |                      |  +--| (97)
   |  |                             |                      |     +--Gh_A07G0143
   |  |                             |     +----------------| (100)
   |  |                             |     |                +--Cotton_A_05673
   |  |                             |  +--| (100)
   |  |                             |  |  |                  +--Gh_A08G0982
   |  |                             |  |  |               +--| (90)
   |  |                             |  |  |               |  +--GOBAR_AA08909
   |  |                             |  |  |            +--| (97)
   |  |                             |  |  |            |  +--Cotton_A_31123
   |  |                             |  |  |         +--| (100)
   |  |                             |  |  |         |  |  +--Gorai.004G137300
   |  |                             |  |  |         |  +--| (100)
   |  |                             |  |  |         |     +--Gh_D08G1257
   |  |                             |  |  |      +--| (85)
   |  |                             |  |  |      |  |        +--Gh_A12G2669
   |  |                             |  |  |      |  |     +--| (100)
   |  |                             |  |  |      |  |     |  +--GOBAR_AA23701
   |  |                             |  |  |      |  |  +--| (98)
   |  |                             |  |  |      |  |  |  +--Cotton_A_23171
   |  |                             |  |  |      |  +--| (100)
   |  |                             |  |  |      |     |  +--Gorai.008G250500
   |  |                             |  |  |      |     +--| (99)
   |  |                             |  |  |      |        +--Gh_D12G2750
   |  |                             |  |  +------| (100)
   |  |                             |  |         |     +**Gh_A02G1791
   |  |                             |  |         |  +--| (99)
   |  |                             |  |         |  |  |  +--Cotton_A_38536
   |  |                             |  |         |  |  +--| (100)
   |  |                             |  |         |  |     +**GOBAR_AA24991
   |  |                             |  |         +--| (95)
   |  |                             |  |            |  +--Gorai.003G085100
   |  |                             |  |            +--| (80)
   |  |                             |  |               +--Gh_D03G0688
   |  |                             +--| (93)
   |  |                                |                  +--Gorai.007G299500
   |  |                                |               +--| (96)
   |  |                                |               |  |  +**Gh_D11G2743
   |  |                                |               |  +**| (45)
   |  |                                |               |     +**GOBAR_DD12974
   |  |                                |         +-----| (100)
   |  |                                |         |     |     +--Gh_A11G2426
   |  |                                |         |     |  +--| (97)
   |  |                                |         |     |  |  +**GOBAR_AA19255
   |  |                                |         |     +--| (89)
   |  |                                |         |        +**Cotton_A_29320
   |  |                                +---------| (100)
   |  |                                          |              +--Gorai.002G128200
   |  |                                          |           +--| (92)
   |  |                                          |           |  |  +--Gh_D01G0990
   |  |                                          |           |  +--| (92)
   |  |                                          |           |     +--GOBAR_DD22521
   |  |                                          |        +--| (100)
   |  |                                          |        |  |     +--GOBAR_AA29299
   |  |                                          |        |  |  +--| (90)
   |  |                                          |        |  |  |  +--Gh_A01G0943
   |  |                                          |        |  +--| (100)
   |  |                                          |        |     +--Cotton_A_33534
   |  |                                          |     +--| (81)
   |  |                                          |     |  |     +--Gh_A05G2211
   |  |                                          |     |  |  +--| (51)
   |  |                                          |     |  |  |  +--Cotton_A_18772
   |  |                                          |     |  +--| (100)
   |  |                                          |     |     |  +--Gh_D05G2471
   |  |                                          |     |     +--| (46)
   |  |                                          |     |        +--Gorai.009G273400
   |  |                                          |  +--| (100)
   |  |                                          |  |  |     +--Gh_D05G1864
   |  |                                          |  |  |  +--| (100)
   |  |                                          |  |  |  |  +--Gorai.009G202500
   |  |                                          |  |  +--| (100)
   |  |                                          |  |     |  +--GOBAR_AA06210
   |  |                                          |  |     +--| (70)
   |  |                                          |  |        |  +**Cotton_A_13752
   |  |                                          |  |        +--| (100)
   |  |                                          |  |           +--Gh_A05G1666
   |  |                                          +--| (100)
   |  |                                             |                    +--Gh_A03G0476
   |  |                                             |                 +--| (99)
   |  |                                             |                 |  +--Cotton_A_16216
   |  |                                             |              +--| (67)
   |  |                                             |              |  +**GOBAR_AA01568
   |  |                                             |           +--| (69)
   |  |                                             |           |  |  +--Gh_D03G1062
   |  |                                             |           |  +--| (100)
   |  |                                             |           |     +--GOBAR_DD02070
   |  |                                             |        +--| (100)
   |  |                                             |        |  +--Gorai.003G117900
   |  |                                             |     +--| (89)
   |  |                                             |     |  |        +--Gorai.008G212100
   |  |                                             |     |  |     +--| (54)
   |  |                                             |     |  |     |  +--Gh_D12G1932
   |  |                                             |     |  |  +--| (88)
   |  |                                             |     |  |  |  +--GOBAR_DD20994
   |  |                                             |     |  +--| (100)
   |  |                                             |     |     |  +--GOBAR_AA11222
   |  |                                             |     |     +--| (68)
   |  |                                             |     |        |  +--Cotton_A_07974
   |  |                                             |     |        +--| (90)
   |  |                                             |     |           +**Gh_A12G1774
   |  |                                             +-----| (100)
   |  |                                                   |        +--Cotton_A_03631
   |  |                                                   |     +**| (61)
   |  |                                                   |     |  +--Gh_A07G0398
   |  |                                                   |  +--| (99)
   |  |                                                   |  |  +--GOBAR_AA28632
   |  |                                                   +--| (100)
   |  |                                                      |  +--Gorai.001G053300
   |  |                                                      +--| (100)
   |  |                                                         |  +--GOBAR_DD31632
   |  |                                                         +--| (100)
   |  |                                                            +--Gh_D07G0463
   +--| (99)
      +--Gh_D07G0928

Tree in newick format:

(GOBAR_AA36532:0.0000020723,(Cotton_A_24667:0.0012901927,Gh_A07G0856:0.0013312095)97:0.0051808885,(GOBAR_DD21834:0.0000029763,((Gorai.001G106500:0.0039993529,(((Cotton_A_13344:0.0000024274,(Gorai.008G199100:0.0085003737,(Gh_D12G1807:0.0055622656,GOBAR_DD30619:0.0030586876)85:0.0023715631)100:0.0249159151)94:0.0014815483,Gh_A12G2653:0.0000023527)100:1.0831706040,((((((Gorai.001G017400:0.0000024274,GOBAR_DD05976:0.0000024274)63:0.0000024438,Gh_D07G0136:0.0027728619)96:0.0044748284,(GOBAR_AA19212:0.0000020344,Gh_A07G0143:0.0041482696)97:0.0022276077)50:0.0000021780,Cotton_A_05673:0.0022500244)100:0.6228395002,(((((Gh_A08G0982:0.1157707977,GOBAR_AA08909:0.0012056778)90:0.0013093225,Cotton_A_31123:0.0674984988)97:0.0090534994,(Gorai.004G137300:0.0011590141,Gh_D08G1257:0.0035654788)100:0.0103101146)100:0.1053807342,(((Gh_A12G2669:0.0011394486,GOBAR_AA23701:0.0011433360)100:0.0017585544,Cotton_A_23171:0.0012723555)98:0.0046665389,(Gorai.008G250500:0.0011418168,Gh_D12G2750:0.0045840442)99:0.0039485311)100:0.0635832029)85:0.0156841851,((Gh_A02G1791:0.0000024274,(Cotton_A_38536:0.0011492175,GOBAR_AA24991:0.0000024274)100:0.0011492278)99:0.0023048843,(Gorai.003G085100:0.0034641726,Gh_D03G0688:0.0107406290)80:0.0011482374)95:0.0261545648)100:0.2538640624)100:0.1405365546,(((Gorai.007G299500:0.0063529366,(Gh_D11G2743:0.0000024274,GOBAR_DD12974:0.0000024274)45:0.0000024274)96:0.0013665115,((Gh_A11G2426:0.0012721993,GOBAR_AA19255:0.0000021679)97:0.0051007857,Cotton_A_29320:0.0000022488)89:0.0011753179)100:0.2393715751,(((((Gorai.002G128200:0.0382816436,(Gh_D01G0990:0.0036116648,GOBAR_DD22521:0.0070428901)92:0.0038506646)92:0.0077329581,((GOBAR_AA29299:0.0048026633,Gh_A01G0943:0.0012784910)90:0.0011986783,Cotton_A_33534:0.0035194366)100:0.0087580759)100:0.0917874857,((Gh_A05G2211:0.0109142181,Cotton_A_18772:0.0173927218)51:0.0015287322,(Gh_D05G2471:0.0034345074,Gorai.009G273400:0.0045740561)46:0.0008456865)100:0.0530901384)81:0.0154004117,((Gh_D05G1864:0.0170396345,Gorai.009G202500:0.0045544492)100:0.0076108439,(GOBAR_AA06210:0.0048323402,(Cotton_A_13752:0.0000024274,Gh_A05G1666:0.0099210824)100:0.0089293956)70:0.0067712541)100:0.0560813295)100:0.1250872824,((((((Gh_A03G0476:0.0242084298,Cotton_A_16216:0.0011547185)99:0.0117794296,GOBAR_AA01568:0.0000021209)67:0.0091230039,(Gh_D03G1062:0.0023260593,GOBAR_DD02070:0.0011667495)100:0.0014734868)69:0.0066963866,Gorai.003G117900:0.0076144170)100:0.1084660432,(((Gorai.008G212100:0.0353529078,Gh_D12G1932:0.0028714314)54:0.0019558606,GOBAR_DD20994:0.0193074864)88:0.0009719747,(GOBAR_AA11222:0.0025927850,(Cotton_A_07974:0.0011516897,Gh_A12G1774:0.0000020173)90:0.0039974051)68:0.0040942722)100:0.1063507324)89:0.0257605902,(((Cotton_A_03631:0.0012037480,Gh_A07G0398:0.0011969704)61:0.0000020723,GOBAR_AA28632:0.0025239100)99:0.0102566023,(Gorai.001G053300:0.0023259522,(GOBAR_DD31632:0.0024077557,Gh_D07G0463:0.0012035298)100:0.0025037078)100:0.0274937363)100:0.0790292249)100:0.2193743185)100:0.1122023206)100:0.3732347479)93:0.0933210571)100:0.9699807378)43:0.0000024304,Gh_D07G0928:0.0026634860)99:0.0103616108)99:0.0214306218);

CONSENSUS TREE
--------------

Consensus tree is constructed from 1000bootstrap trees
Log-likelihood of consensus tree: -19420.665769
Robinson-Foulds distance between ML tree and consensus tree: 0

Branches with support >0.000000% are kept (extended consensus)
Branch lengths are optimized by maximum likelihood on original alignment
Numbers in parentheses are bootstrap supports (%)

+--GOBAR_AA36532
|
|  +--Cotton_A_24667
+--| (97)
|  +--Gh_A07G0856
|
|  +--GOBAR_DD21834
+--| (99)
   |     +--Gorai.001G106500
   |  +--| (43)
   |  |  |                                                           +--Cotton_A_13344
   |  |  |                                                        +--| (94)
   |  |  |                                                        |  |  +--Gorai.008G199100
   |  |  |                                                        |  +--| (100)
   |  |  |                                                        |     |  +--Gh_D12G1807
   |  |  |                                                        |     +--| (85)
   |  |  |                                                        |        +--GOBAR_DD30619
   |  |  |                          +-----------------------------| (100)
   |  |  |                          |                             +--Gh_A12G2653
   |  |  +--------------------------| (100)
   |  |                             |                               +--Gorai.001G017400
   |  |                             |                            +--| (63)
   |  |                             |                            |  +--GOBAR_DD05976
   |  |                             |                         +--| (96)
   |  |                             |                         |  +--Gh_D07G0136
   |  |                             |                      +--| (50)
   |  |                             |                      |  |  +--GOBAR_AA19212
   |  |                             |                      |  +--| (97)
   |  |                             |                      |     +--Gh_A07G0143
   |  |                             |     +----------------| (100)
   |  |                             |     |                +--Cotton_A_05673
   |  |                             |  +--| (100)
   |  |                             |  |  |                  +--Gh_A08G0982
   |  |                             |  |  |               +--| (90)
   |  |                             |  |  |               |  +--GOBAR_AA08909
   |  |                             |  |  |            +--| (97)
   |  |                             |  |  |            |  +--Cotton_A_31123
   |  |                             |  |  |         +--| (100)
   |  |                             |  |  |         |  |  +--Gorai.004G137300
   |  |                             |  |  |         |  +--| (100)
   |  |                             |  |  |         |     +--Gh_D08G1257
   |  |                             |  |  |      +--| (85)
   |  |                             |  |  |      |  |        +--Gh_A12G2669
   |  |                             |  |  |      |  |     +--| (100)
   |  |                             |  |  |      |  |     |  +--GOBAR_AA23701
   |  |                             |  |  |      |  |  +--| (98)
   |  |                             |  |  |      |  |  |  +--Cotton_A_23171
   |  |                             |  |  |      |  +--| (100)
   |  |                             |  |  |      |     |  +--Gorai.008G250500
   |  |                             |  |  |      |     +--| (99)
   |  |                             |  |  |      |        +--Gh_D12G2750
   |  |                             |  |  +------| (100)
   |  |                             |  |         |     +--Gh_A02G1791
   |  |                             |  |         |  +--| (99)
   |  |                             |  |         |  |  |  +--Cotton_A_38536
   |  |                             |  |         |  |  +--| (100)
   |  |                             |  |         |  |     +--GOBAR_AA24991
   |  |                             |  |         +--| (95)
   |  |                             |  |            |  +--Gorai.003G085100
   |  |                             |  |            +--| (80)
   |  |                             |  |               +--Gh_D03G0688
   |  |                             +--| (93)
   |  |                                |                  +--Gorai.007G299500
   |  |                                |               +--| (96)
   |  |                                |               |  |  +--Gh_D11G2743
   |  |                                |               |  +--| (45)
   |  |                                |               |     +--GOBAR_DD12974
   |  |                                |         +-----| (100)
   |  |                                |         |     |     +--Gh_A11G2426
   |  |                                |         |     |  +--| (97)
   |  |                                |         |     |  |  +--GOBAR_AA19255
   |  |                                |         |     +--| (89)
   |  |                                |         |        +--Cotton_A_29320
   |  |                                +---------| (100)
   |  |                                          |              +--Gorai.002G128200
   |  |                                          |           +--| (92)
   |  |                                          |           |  |  +--Gh_D01G0990
   |  |                                          |           |  +--| (92)
   |  |                                          |           |     +--GOBAR_DD22521
   |  |                                          |        +--| (100)
   |  |                                          |        |  |     +--GOBAR_AA29299
   |  |                                          |        |  |  +--| (90)
   |  |                                          |        |  |  |  +--Gh_A01G0943
   |  |                                          |        |  +--| (100)
   |  |                                          |        |     +--Cotton_A_33534
   |  |                                          |     +--| (81)
   |  |                                          |     |  |     +--Gh_A05G2211
   |  |                                          |     |  |  +--| (51)
   |  |                                          |     |  |  |  +--Cotton_A_18772
   |  |                                          |     |  +--| (100)
   |  |                                          |     |     |  +--Gh_D05G2471
   |  |                                          |     |     +--| (46)
   |  |                                          |     |        +--Gorai.009G273400
   |  |                                          |  +--| (100)
   |  |                                          |  |  |     +--Gh_D05G1864
   |  |                                          |  |  |  +--| (100)
   |  |                                          |  |  |  |  +--Gorai.009G202500
   |  |                                          |  |  +--| (100)
   |  |                                          |  |     |  +--GOBAR_AA06210
   |  |                                          |  |     +--| (70)
   |  |                                          |  |        |  +--Cotton_A_13752
   |  |                                          |  |        +--| (100)
   |  |                                          |  |           +--Gh_A05G1666
   |  |                                          +--| (100)
   |  |                                             |                    +--Gh_A03G0476
   |  |                                             |                 +--| (99)
   |  |                                             |                 |  +--Cotton_A_16216
   |  |                                             |              +--| (67)
   |  |                                             |              |  +--GOBAR_AA01568
   |  |                                             |           +--| (69)
   |  |                                             |           |  |  +--Gh_D03G1062
   |  |                                             |           |  +--| (100)
   |  |                                             |           |     +--GOBAR_DD02070
   |  |                                             |        +--| (100)
   |  |                                             |        |  +--Gorai.003G117900
   |  |                                             |     +--| (89)
   |  |                                             |     |  |        +--Gorai.008G212100
   |  |                                             |     |  |     +--| (54)
   |  |                                             |     |  |     |  +--Gh_D12G1932
   |  |                                             |     |  |  +--| (88)
   |  |                                             |     |  |  |  +--GOBAR_DD20994
   |  |                                             |     |  +--| (100)
   |  |                                             |     |     |  +--GOBAR_AA11222
   |  |                                             |     |     +--| (68)
   |  |                                             |     |        |  +--Cotton_A_07974
   |  |                                             |     |        +--| (90)
   |  |                                             |     |           +--Gh_A12G1774
   |  |                                             +-----| (100)
   |  |                                                   |        +--Cotton_A_03631
   |  |                                                   |     +--| (61)
   |  |                                                   |     |  +--Gh_A07G0398
   |  |                                                   |  +--| (99)
   |  |                                                   |  |  +--GOBAR_AA28632
   |  |                                                   +--| (100)
   |  |                                                      |  +--Gorai.001G053300
   |  |                                                      +--| (100)
   |  |                                                         |  +--GOBAR_DD31632
   |  |                                                         +--| (100)
   |  |                                                            +--Gh_D07G0463
   +--| (99)
      +--Gh_D07G0928


Consensus tree in newick format: 

(GOBAR_AA36532:0.0000020723,(Cotton_A_24667:0.0012884257,Gh_A07G0856:0.0013294109)97:0.0051782077,(GOBAR_DD21834:0.0000020723,((Gorai.001G106500:0.0039969261,(((Cotton_A_13344:0.0000024305,(Gorai.008G199100:0.0084962841,(Gh_D12G1807:0.0055610093,GOBAR_DD30619:0.0030563925)85:0.0023690823)100:0.0249050766)94:0.0014799487,Gh_A12G2653:0.0000024305)100:1.0824801756,((((((Gorai.001G017400:0.0000024274,GOBAR_DD05976:0.0000024274)63:0.0000024274,Gh_D07G0136:0.0027706939)96:0.0044725490,(GOBAR_AA19212:0.0000024274,Gh_A07G0143:0.0041460700)97:0.0022259329)50:0.0000020375,Cotton_A_05673:0.0022484570)100:0.6225343886,(((((Gh_A08G0982:0.1157153702,GOBAR_AA08909:0.0012034384)90:0.0013072654,Cotton_A_31123:0.0674674110)97:0.0090499173,(Gorai.004G137300:0.0011569951,Gh_D08G1257:0.0035630561)100:0.0103052432)100:0.1053336986,(((Gh_A12G2669:0.0011375809,GOBAR_AA23701:0.0011414535)100:0.0017566339,Cotton_A_23171:0.0012703139)98:0.0046635977,(Gorai.008G250500:0.0011399415,Gh_D12G2750:0.0045812201)99:0.0039486172)100:0.0635562643)85:0.0157139302,((Gh_A02G1791:0.0000024274,(Cotton_A_38536:0.0011470783,GOBAR_AA24991:0.0000024274)100:0.0011470877)99:0.0023033662,(Gorai.003G085100:0.0034617719,Gh_D03G0688:0.0107350137)80:0.0011462291)95:0.0260912686)100:0.2536976700)100:0.1405046783,(((Gorai.007G299500:0.0063484665,(Gh_D11G2743:0.0000024274,GOBAR_DD12974:0.0000024274)45:0.0000024274)96:0.0013656522,((Gh_A11G2426:0.0012713051,GOBAR_AA19255:0.0000024274)97:0.0050971905,Cotton_A_29320:0.0000024274)89:0.0011740589)100:0.2391699525,(((((Gorai.002G128200:0.0382565667,(Gh_D01G0990:0.0036094707,GOBAR_DD22521:0.0070376333)92:0.0038482431)92:0.0077283064,((GOBAR_AA29299:0.0047992123,Gh_A01G0943:0.0012775485)90:0.0011978145,Cotton_A_33534:0.0035171424)100:0.0087515113)100:0.0917252627,((Gh_A05G2211:0.0109060508,Cotton_A_18772:0.0173798153)51:0.0015275903,(Gh_D05G2471:0.0034321853,Gorai.009G273400:0.0045705896)46:0.0008450257)100:0.0530549527)81:0.0153934107,((Gh_D05G1864:0.0170280846,Gorai.009G202500:0.0045508684)100:0.0076053368,(GOBAR_AA06210:0.0048289412,(Cotton_A_13752:0.0000024274,Gh_A05G1666:0.0099133811)100:0.0089223446)70:0.0067660705)100:0.0560509755)100:0.1249960595,((((((Gh_A03G0476:0.0241870084,Cotton_A_16216:0.0011531794)99:0.0117689511,GOBAR_AA01568:0.0000024305)67:0.0091153638,(Gh_D03G1062:0.0023240142,GOBAR_DD02070:0.0011651704)100:0.0014712620)69:0.0067000208,Gorai.003G117900:0.0076026440)100:0.1083790445,(((Gorai.008G212100:0.0353264227,Gh_D12G1932:0.0028680855)54:0.0019530199,GOBAR_DD20994:0.0192904090)88:0.0009750550,(GOBAR_AA11222:0.0025908393,(Cotton_A_07974:0.0011500464,Gh_A12G1774:0.0000025993)90:0.0039937141)68:0.0040900151)100:0.1062611599)89:0.0257760641,(((Cotton_A_03631:0.0012022865,Gh_A07G0398:0.0011955239)61:0.0000020723,GOBAR_AA28632:0.0025218599)99:0.0102494536,(Gorai.001G053300:0.0023233273,(GOBAR_DD31632:0.0024058336,Gh_D07G0463:0.0012020603)100:0.0025017289)100:0.0274721650)100:0.0789525554)100:0.2192267131)100:0.1122290785)100:0.3729820844)93:0.0935098155)100:0.9694093207)43:0.0000029640,Gh_D07G0928:0.0026623218)99:0.0103578929)99:0.0214221250);

TIME STAMP
----------

Date and time: Wed Jul 10 10:05:43 2019
Total CPU time used: 1639.494759 seconds (0h:27m:19s)
Total wall-clock time used: 1641.833724 seconds (0h:27m:21s)
