# Supplementary material for: Genome-wide identification and expression analysis of NADPH oxidase genes in response to ABA and abiotic stresses, and in fibre formation in Gossypium
Source: PeerJ. 2020 Jan 17;8:e8404. doi: 10.7717/peerj.8404 (PMC6970565; doi:10.7717/peerj.8404)
Supplement: File S3 [file peerj-08-8404-s005.iqtree]

IQ-TREE 1.6.11 built Jun  6 2019

Input file name: /tmp/IQTREE/gxwIB6D6Zc/seqin.fst
Type of analysis: ModelFinder + tree reconstruction + ultrafast bootstrap (1000 replicates)
Random seed number: 875789

REFERENCES
----------

To cite ModelFinder please use: 

Subha Kalyaanamoorthy, Bui Quang Minh, Thomas KF Wong, Arndt von Haeseler,
and Lars S Jermiin (2017) ModelFinder: Fast model selection for
accurate phylogenetic estimates. Nature Methods, 14:587–589.
https://doi.org/10.1038/nmeth.4285

To cite IQ-TREE please use:

Lam-Tung Nguyen, Heiko A. Schmidt, Arndt von Haeseler, and Bui Quang Minh
(2015) IQ-TREE: A fast and effective stochastic algorithm for estimating
maximum likelihood phylogenies. Mol Biol Evol, 32:268-274.
https://doi.org/10.1093/molbev/msu300

Since you used ultrafast bootstrap (UFBoot) please also cite: 

Diep Thi Hoang, Olga Chernomor, Arndt von Haeseler, Bui Quang Minh,
and Le Sy Vinh (2017) UFBoot2: Improving the ultrafast bootstrap
approximation. Mol Biol Evol, in press.
https://doi.org/10.1093/molbev/msx281

SEQUENCE ALIGNMENT
------------------

Input data: 138 sequences with 2308 amino-acid sites
Number of constant sites: 1039 (= 45.0173% of all sites)
Number of invariant (constant or ambiguous constant) sites: 1039 (= 45.0173% of all sites)
Number of parsimony informative sites: 921
Number of distinct site patterns: 1508

ModelFinder
-----------

Best-fit model according to BIC: JTT+R7

List of models sorted by BIC scores: 

Model             LogL          AIC      w-AIC      AICc     w-AICc       BIC      w-BIC
JTT+R7          -70044.7330 140659.4660 - 0.0000 140740.0892 - 0.0000 142296.5450 + 0.5277
JTT+R8          -70037.1045 140648.2090 - 0.0000 140730.0466 - 0.0000 142296.7762 + 0.4700
JTT+R6          -70057.9049 140681.8097 - 0.0000 140761.2287 - 0.0000 142307.4004 - 0.0023
JTT+F+R7        -69989.2418 140586.4836 - 0.0045 140679.0647 - 0.0087 142332.7011 - 0.0000
JTT+F+R8        -69981.8516 140575.7032 + 0.9955 140669.5982 + 0.9913 142333.4090 - 0.0000
JTTDCMut+R8     -70055.8968 140685.7937 - 0.0000 140767.6313 - 0.0000 142334.3609 - 0.0000
JTTDCMut+R9     -70048.9808 140675.9616 - 0.0000 140759.0240 - 0.0000 142336.0170 - 0.0000
JTT+R5          -70079.9857 140721.9714 - 0.0000 140800.1964 - 0.0000 142336.0738 - 0.0000
JTTDCMut+R7     -70065.2775 140700.5549 - 0.0000 140781.1781 - 0.0000 142337.6339 - 0.0000
JTT+F+R6        -70001.8518 140607.7036 - 0.0000 140698.9814 - 0.0000 142342.4329 - 0.0000
JTTDCMut+R6     -70078.9685 140723.9370 - 0.0000 140803.3560 - 0.0000 142349.5277 - 0.0000
JTT+I+G4        -70110.0403 140770.0805 - 0.0000 140844.7852 - 0.0000 142349.7181 - 0.0000
JTTDCMut+R5     -70091.8641 140745.7282 - 0.0000 140823.9533 - 0.0000 142359.8306 - 0.0000
JTT+F+R5        -70023.6414 140647.2828 - 0.0000 140737.2679 - 0.0000 142370.5238 - 0.0000
JTTDCMut+F+R8   -70000.9390 140613.8781 - 0.0000 140707.7731 - 0.0000 142371.5839 - 0.0000
JTTDCMut+F+R7   -70009.8940 140627.7879 - 0.0000 140720.3690 - 0.0000 142374.0055 - 0.0000
JTTDCMut+F+R9   -69994.5048 140605.0095 - 0.0000 140700.2291 - 0.0000 142374.2036 - 0.0000
JTT+F+I+G4      -70052.3310 140692.6620 - 0.0000 140778.8319 - 0.0000 142381.4381 - 0.0000
JTTDCMut+I+G4   -70127.1503 140804.3005 - 0.0000 140879.0052 - 0.0000 142383.9381 - 0.0000
JTTDCMut+F+R6   -70023.2744 140650.5488 - 0.0000 140741.8266 - 0.0000 142385.2781 - 0.0000
JTT+R4          -70113.0596 140784.1191 - 0.0000 140861.1605 - 0.0000 142386.7332 - 0.0000
JTTDCMut+F+R5   -70036.3068 140672.6135 - 0.0000 140762.5986 - 0.0000 142395.8545 - 0.0000
JTT+G4          -70137.0573 140822.1146 - 0.0000 140896.2415 - 0.0000 142396.0080 - 0.0000
JTT+F+R4        -70048.9074 140693.8148 - 0.0000 140782.5177 - 0.0000 142405.5675 - 0.0000
JTTDCMut+R4     -70126.0255 140810.0510 - 0.0000 140887.0924 - 0.0000 142412.6651 - 0.0000
JTTDCMut+F+I+G4 -70069.7790 140727.5580 - 0.0000 140813.7279 - 0.0000 142416.3342 - 0.0000
JTT+F+G4        -70078.9263 140743.8525 - 0.0000 140829.3957 - 0.0000 142426.8845 - 0.0000
JTTDCMut+G4     -70154.9992 140857.9983 - 0.0000 140932.1252 - 0.0000 142431.8918 - 0.0000
JTTDCMut+F+R4   -70066.5889 140729.1778 - 0.0000 140817.8806 - 0.0000 142440.9305 - 0.0000
JTTDCMut+F+G4   -70096.7661 140779.5322 - 0.0000 140865.0754 - 0.0000 142462.5643 - 0.0000
JTT+R3          -70251.5686 141057.1372 - 0.0000 141133.0051 - 0.0000 142648.2630 - 0.0000
JTT+F+R3        -70194.5377 140981.0754 - 0.0000 141068.5065 - 0.0000 142681.3398 - 0.0000
JTTDCMut+R3     -70269.3981 141092.7963 - 0.0000 141168.6643 - 0.0000 142683.9221 - 0.0000
JTTDCMut+F+R3   -70212.6980 141017.3960 - 0.0000 141104.8271 - 0.0000 142717.6604 - 0.0000
VT+R7           -70374.5126 141319.0252 - 0.0000 141399.6483 - 0.0000 142956.1041 - 0.0000
VT+R8           -70368.5215 141311.0430 - 0.0000 141392.8806 - 0.0000 142959.6102 - 0.0000
VT+R6           -70384.9535 141335.9070 - 0.0000 141415.3260 - 0.0000 142961.4977 - 0.0000
VT+R5           -70398.0682 141358.1364 - 0.0000 141436.3614 - 0.0000 142972.2388 - 0.0000
VT+I+G4         -70431.4486 141412.8972 - 0.0000 141487.6020 - 0.0000 142992.5348 - 0.0000
WAG+R7          -70395.8982 141361.7963 - 0.0000 141442.4195 - 0.0000 142998.8753 - 0.0000
WAG+R8          -70389.5200 141353.0399 - 0.0000 141434.8776 - 0.0000 143001.6072 - 0.0000
WAG+R6          -70408.2687 141382.5374 - 0.0000 141461.9564 - 0.0000 143008.1281 - 0.0000
VT+R4           -70428.0185 141414.0370 - 0.0000 141491.0785 - 0.0000 143016.6512 - 0.0000
WAG+R5          -70426.8850 141415.7700 - 0.0000 141493.9951 - 0.0000 143029.8724 - 0.0000
VT+F+R7         -70340.7424 141289.4849 - 0.0000 141382.0660 - 0.0000 143035.7024 - 0.0000
WAG+I+G4        -70453.9565 141457.9131 - 0.0000 141532.6178 - 0.0000 143037.5507 - 0.0000
VT+F+R8         -70334.9616 141281.9231 - 0.0000 141375.8182 - 0.0000 143039.6289 - 0.0000
VT+F+R6         -70350.6734 141305.3468 - 0.0000 141396.6246 - 0.0000 143040.0760 - 0.0000
VT+G4           -70460.9673 141469.9346 - 0.0000 141544.0615 - 0.0000 143043.8280 - 0.0000
VT+F+R5         -70362.9385 141325.8770 - 0.0000 141415.8621 - 0.0000 143049.1180 - 0.0000
VT+F+I+G4       -70396.4479 141380.8957 - 0.0000 141467.0656 - 0.0000 143069.6719 - 0.0000
WAG+R4          -70459.1039 141476.2077 - 0.0000 141553.2492 - 0.0000 143078.8219 - 0.0000
WAG+F+R7        -70362.5671 141333.1343 - 0.0000 141425.7154 - 0.0000 143079.3518 - 0.0000
WAG+F+R8        -70356.6339 141325.2678 - 0.0000 141419.1629 - 0.0000 143082.9736 - 0.0000
WAG+F+R6        -70374.4585 141352.9169 - 0.0000 141444.1947 - 0.0000 143087.6462 - 0.0000
WAG+G4          -70483.2142 141514.4284 - 0.0000 141588.5553 - 0.0000 143088.3218 - 0.0000
VT+F+R4         -70392.0315 141380.0631 - 0.0000 141468.7659 - 0.0000 143091.8158 - 0.0000
WAG+F+R5        -70392.8939 141385.7879 - 0.0000 141475.7729 - 0.0000 143109.0288 - 0.0000
VT+F+G4         -70425.3885 141436.7770 - 0.0000 141522.3202 - 0.0000 143119.8091 - 0.0000
WAG+F+I+G4      -70422.2047 141432.4093 - 0.0000 141518.5792 - 0.0000 143121.1855 - 0.0000
WAG+F+R4        -70425.8273 141447.6546 - 0.0000 141536.3574 - 0.0000 143159.4073 - 0.0000
WAG+F+G4        -70449.6613 141485.3225 - 0.0000 141570.8657 - 0.0000 143168.3546 - 0.0000
LG+F+R9         -70450.3115 141516.6231 - 0.0000 141611.8427 - 0.0000 143285.8172 - 0.0000
VT+R3           -70571.2324 141696.4648 - 0.0000 141772.3328 - 0.0000 143287.5907 - 0.0000
LG+F+R8         -70459.0583 141530.1166 - 0.0000 141624.0117 - 0.0000 143287.8224 - 0.0000
LG+F+R10        -70444.9877 141509.9753 - 0.0000 141606.5302 - 0.0000 143290.6577 - 0.0000
LG+F+R7         -70469.3463 141546.6925 - 0.0000 141639.2736 - 0.0000 143292.9101 - 0.0000
LG+F+R6         -70484.2890 141572.5780 - 0.0000 141663.8558 - 0.0000 143307.3072 - 0.0000
LG+F+R5         -70500.2973 141600.5945 - 0.0000 141690.5796 - 0.0000 143323.8355 - 0.0000
LG+F+I+G4       -70524.8327 141637.6654 - 0.0000 141723.8353 - 0.0000 143326.4415 - 0.0000
LG+F+G4         -70547.0959 141680.1918 - 0.0000 141765.7350 - 0.0000 143363.2239 - 0.0000
VT+F+R3         -70537.2679 141666.5357 - 0.0000 141753.9669 - 0.0000 143366.8002 - 0.0000
LG+R9           -70566.5785 141711.1570 - 0.0000 141794.2194 - 0.0000 143371.2125 - 0.0000
LG+R8           -70575.1917 141724.3834 - 0.0000 141806.2210 - 0.0000 143372.9506 - 0.0000
LG+F+R4         -70532.7087 141661.4174 - 0.0000 141750.1203 - 0.0000 143373.1702 - 0.0000
LG+R10          -70561.2087 141704.4173 - 0.0000 141788.7150 - 0.0000 143375.9611 - 0.0000
LG+R7           -70585.6574 141741.3148 - 0.0000 141821.9379 - 0.0000 143378.3937 - 0.0000
WAG+R3          -70620.0048 141794.0096 - 0.0000 141869.8776 - 0.0000 143385.1355 - 0.0000
LG+R6           -70600.4631 141766.9262 - 0.0000 141846.3452 - 0.0000 143392.5169 - 0.0000
LG+R5           -70616.2183 141794.4367 - 0.0000 141872.6617 - 0.0000 143408.5391 - 0.0000
LG+I+G4         -70644.0392 141838.0784 - 0.0000 141912.7831 - 0.0000 143417.7160 - 0.0000
LG+G4           -70665.7794 141879.5588 - 0.0000 141953.6857 - 0.0000 143453.4522 - 0.0000
LG+R4           -70650.0194 141858.0388 - 0.0000 141935.0802 - 0.0000 143460.6529 - 0.0000
WAG+F+R3        -70585.5836 141763.1671 - 0.0000 141850.5982 - 0.0000 143463.4316 - 0.0000
Dayhoff+F+R8    -70649.4860 141910.9719 - 0.0000 142004.8670 - 0.0000 143668.6777 - 0.0000
Dayhoff+F+R7    -70658.8251 141925.6502 - 0.0000 142018.2313 - 0.0000 143671.8677 - 0.0000
Dayhoff+F+R9    -70643.4273 141902.8546 - 0.0000 141998.0742 - 0.0000 143672.0487 - 0.0000
DCMut+F+R9      -70647.0302 141910.0604 - 0.0000 142005.2800 - 0.0000 143679.2544 - 0.0000
DCMut+F+R8      -70654.9140 141921.8279 - 0.0000 142015.7230 - 0.0000 143679.5337 - 0.0000
Dayhoff+F+R6    -70672.6050 141949.2101 - 0.0000 142040.4879 - 0.0000 143683.9393 - 0.0000
DCMut+F+R7      -70665.4509 141938.9018 - 0.0000 142031.4830 - 0.0000 143685.1194 - 0.0000
DCMut+F+R10     -70642.5600 141905.1200 - 0.0000 142001.6748 - 0.0000 143685.8023 - 0.0000
LG+F+R3         -70697.2134 141986.4269 - 0.0000 142073.8580 - 0.0000 143686.6913 - 0.0000
DCMut+F+R6      -70680.4750 141964.9499 - 0.0000 142056.2277 - 0.0000 143699.6792 - 0.0000
Dayhoff+F+I+G4  -70713.1196 142014.2391 - 0.0000 142100.4090 - 0.0000 143703.0153 - 0.0000
DCMut+F+I+G4    -70716.5247 142021.0494 - 0.0000 142107.2193 - 0.0000 143709.8255 - 0.0000
DCMut+F+R5      -70696.0256 141992.0512 - 0.0000 142082.0362 - 0.0000 143715.2922 - 0.0000
Dayhoff+F+R5    -70700.5137 142001.0273 - 0.0000 142091.0124 - 0.0000 143724.2683 - 0.0000
cpREV+R8        -70753.5449 142081.0897 - 0.0000 142162.9273 - 0.0000 143729.6569 - 0.0000
cpREV+R9        -70746.9561 142071.9122 - 0.0000 142154.9746 - 0.0000 143731.9677 - 0.0000
cpREV+R7        -70765.7090 142101.4180 - 0.0000 142182.0411 - 0.0000 143738.4969 - 0.0000
DCMut+F+R4      -70724.5966 142045.1932 - 0.0000 142133.8961 - 0.0000 143756.9460 - 0.0000
Dayhoff+F+G4    -70744.5414 142075.0828 - 0.0000 142160.6260 - 0.0000 143758.1148 - 0.0000
cpREV+R6        -70784.9282 142135.8565 - 0.0000 142215.2754 - 0.0000 143761.4471 - 0.0000
LG+R3           -70808.4694 142170.9388 - 0.0000 142246.8068 - 0.0000 143762.0647 - 0.0000
DCMut+F+G4      -70748.2013 142082.4027 - 0.0000 142167.9459 - 0.0000 143765.4347 - 0.0000
mtInv+F+R8      -70704.8819 142021.7638 - 0.0000 142115.6589 - 0.0000 143779.4696 - 0.0000
mtInv+F+R9      -70697.2488 142010.4976 - 0.0000 142105.7172 - 0.0000 143779.6917 - 0.0000
mtInv+F+R7      -70715.1306 142038.2612 - 0.0000 142130.8423 - 0.0000 143784.4788 - 0.0000
mtInv+F+R6      -70731.8879 142067.7758 - 0.0000 142159.0536 - 0.0000 143802.5051 - 0.0000
cpREV+R5        -70814.2420 142190.4839 - 0.0000 142268.7090 - 0.0000 143804.5863 - 0.0000
cpREV+I+G4      -70838.0107 142226.0213 - 0.0000 142300.7260 - 0.0000 143805.6589 - 0.0000
mtInv+F+R5      -70743.1770 142086.3540 - 0.0000 142176.3390 - 0.0000 143809.5949 - 0.0000
Dayhoff+F+R4    -70752.4405 142100.8809 - 0.0000 142189.5838 - 0.0000 143812.6336 - 0.0000
mtInv+F+I+G4    -70774.6326 142137.2652 - 0.0000 142223.4351 - 0.0000 143826.0414 - 0.0000
JTT+R2          -70851.5820 142253.1641 - 0.0000 142327.8688 - 0.0000 143832.8017 - 0.0000
cpREV+G4        -70866.9401 142281.8803 - 0.0000 142356.0072 - 0.0000 143855.7737 - 0.0000
mtInv+F+G4      -70798.4703 142182.9406 - 0.0000 142268.4838 - 0.0000 143865.9727 - 0.0000
JTTDCMut+R2     -70868.6500 142287.3001 - 0.0000 142362.0048 - 0.0000 143866.9376 - 0.0000
cpREV+R4        -70853.6972 142265.3943 - 0.0000 142342.4358 - 0.0000 143868.0085 - 0.0000
JTT+F+R2        -70798.0686 142184.1372 - 0.0000 142270.3071 - 0.0000 143872.9133 - 0.0000
mtInv+F+R4      -70787.7593 142171.5186 - 0.0000 142260.2215 - 0.0000 143883.2714 - 0.0000
cpREV+F+R8      -70760.2818 142132.5635 - 0.0000 142226.4586 - 0.0000 143890.2693 - 0.0000
cpREV+F+R9      -70753.3460 142122.6919 - 0.0000 142217.9115 - 0.0000 143891.8860 - 0.0000
cpREV+F+R7      -70772.7864 142153.5728 - 0.0000 142246.1539 - 0.0000 143899.7903 - 0.0000
JTTDCMut+F+R2   -70817.2165 142222.4330 - 0.0000 142308.6029 - 0.0000 143911.2092 - 0.0000
cpREV+F+R6      -70792.0202 142188.0405 - 0.0000 142279.3183 - 0.0000 143922.7697 - 0.0000
cpREV+F+I+G4    -70840.1518 142268.3035 - 0.0000 142354.4734 - 0.0000 143957.0797 - 0.0000
cpREV+F+R5      -70820.7262 142241.4524 - 0.0000 142331.4375 - 0.0000 143964.6934 - 0.0000
cpREV+F+G4      -70868.3234 142322.6468 - 0.0000 142408.1900 - 0.0000 144005.6789 - 0.0000
cpREV+F+R4      -70855.9608 142307.9216 - 0.0000 142396.6245 - 0.0000 144019.6744 - 0.0000
Dayhoff+R8      -70899.0230 142372.0459 - 0.0000 142453.8836 - 0.0000 144020.6132 - 0.0000
Dayhoff+R9      -70892.3939 142362.7878 - 0.0000 142445.8502 - 0.0000 144022.8433 - 0.0000
Dayhoff+R7      -70909.0241 142388.0483 - 0.0000 142468.6714 - 0.0000 144025.1272 - 0.0000
DCMut+R9        -70896.3018 142370.6036 - 0.0000 142453.6660 - 0.0000 144030.6591 - 0.0000
DCMut+R8        -70905.0696 142384.1392 - 0.0000 142465.9768 - 0.0000 144032.7064 - 0.0000
DCMut+R10       -70891.0510 142364.1021 - 0.0000 142448.3997 - 0.0000 144035.6458 - 0.0000
DCMut+R7        -70916.0514 142402.1029 - 0.0000 142482.7260 - 0.0000 144039.1818 - 0.0000
Dayhoff+R6      -70923.9369 142413.8739 - 0.0000 142493.2928 - 0.0000 144039.4645 - 0.0000
DCMut+R6        -70930.8417 142427.6833 - 0.0000 142507.1023 - 0.0000 144053.2740 - 0.0000
Dayhoff+I+G4    -70963.8084 142477.6168 - 0.0000 142552.3215 - 0.0000 144057.2544 - 0.0000
DCMut+I+G4      -70966.6477 142483.2954 - 0.0000 142558.0001 - 0.0000 144062.9330 - 0.0000
DCMut+R5        -70946.0907 142454.1814 - 0.0000 142532.4064 - 0.0000 144068.2838 - 0.0000
Dayhoff+R5      -70951.3101 142464.6203 - 0.0000 142542.8454 - 0.0000 144078.7227 - 0.0000
Dayhoff+F+R3    -70900.8169 142393.6337 - 0.0000 142481.0649 - 0.0000 144093.8982 - 0.0000
DCMut+F+R3      -70901.7335 142395.4669 - 0.0000 142482.8981 - 0.0000 144095.7314 - 0.0000
DCMut+R4        -70973.6146 142505.2291 - 0.0000 142582.2706 - 0.0000 144107.8433 - 0.0000
Dayhoff+G4      -70996.4213 142540.8426 - 0.0000 142614.9695 - 0.0000 144114.7361 - 0.0000
DCMut+G4        -70999.5525 142547.1049 - 0.0000 142621.2318 - 0.0000 144120.9983 - 0.0000
PMB+R7          -70984.8890 142539.7780 - 0.0000 142620.4011 - 0.0000 144176.8569 - 0.0000
PMB+R8          -70978.6681 142531.3361 - 0.0000 142613.1738 - 0.0000 144179.9034 - 0.0000
PMB+R6          -70994.2622 142554.5245 - 0.0000 142633.9435 - 0.0000 144180.1152 - 0.0000
Dayhoff+R4      -71010.4988 142578.9975 - 0.0000 142656.0389 - 0.0000 144181.6116 - 0.0000
PMB+R5          -71003.1196 142568.2392 - 0.0000 142646.4643 - 0.0000 144182.3416 - 0.0000
mtInv+F+R3      -70955.9843 142503.9687 - 0.0000 142591.3998 - 0.0000 144204.2331 - 0.0000
cpREV+R3        -71030.1190 142614.2381 - 0.0000 142690.1061 - 0.0000 144205.3639 - 0.0000
PMB+I+G4        -71045.9420 142641.8839 - 0.0000 142716.5886 - 0.0000 144221.5215 - 0.0000
PMB+R4          -71037.9809 142633.9618 - 0.0000 142711.0032 - 0.0000 144236.5759 - 0.0000
PMB+G4          -71070.5484 142689.0968 - 0.0000 142763.2237 - 0.0000 144262.9903 - 0.0000
rtREV+F+R8      -70961.7829 142535.5658 - 0.0000 142629.4608 - 0.0000 144293.2716 - 0.0000
rtREV+F+R7      -70971.1227 142550.2455 - 0.0000 142642.8266 - 0.0000 144296.4630 - 0.0000
rtREV+F+R9      -70957.3234 142530.6468 - 0.0000 142625.8664 - 0.0000 144299.8408 - 0.0000
rtREV+F+R6      -70986.9459 142577.8919 - 0.0000 142669.1697 - 0.0000 144312.6212 - 0.0000
rtREV+F+I+G4    -71028.1192 142644.2385 - 0.0000 142730.4084 - 0.0000 144333.0146 - 0.0000
VT+R2           -71103.1920 142756.3840 - 0.0000 142831.0887 - 0.0000 144336.0216 - 0.0000
rtREV+F+R5      -71011.7119 142623.4239 - 0.0000 142713.4089 - 0.0000 144346.6648 - 0.0000
PMB+F+R7        -71007.2076 142622.4151 - 0.0000 142714.9962 - 0.0000 144368.6326 - 0.0000
rtREV+F+G4      -71050.6950 142687.3901 - 0.0000 142772.9333 - 0.0000 144370.4221 - 0.0000
PMB+F+R6        -71016.5504 142637.1009 - 0.0000 142728.3787 - 0.0000 144371.8301 - 0.0000
PMB+F+R8        -71001.1878 142614.3756 - 0.0000 142708.2707 - 0.0000 144372.0814 - 0.0000
PMB+F+R5        -71025.6001 142651.2002 - 0.0000 142741.1852 - 0.0000 144374.4412 - 0.0000
rtREV+F+R4      -71033.5776 142663.1553 - 0.0000 142751.8581 - 0.0000 144374.9080 - 0.0000
cpREV+F+R3      -71048.8222 142689.6444 - 0.0000 142777.0755 - 0.0000 144389.9088 - 0.0000
PMB+F+I+G4      -71065.3667 142718.7335 - 0.0000 142804.9034 - 0.0000 144407.5096 - 0.0000
VT+F+R2         -71071.4874 142730.9748 - 0.0000 142817.1447 - 0.0000 144419.7509 - 0.0000
PMB+F+R4        -71059.2904 142714.5809 - 0.0000 142803.2837 - 0.0000 144426.3336 - 0.0000
DCMut+R3        -71151.2533 142856.5066 - 0.0000 142932.3745 - 0.0000 144447.6324 - 0.0000
WAG+R2          -71159.8561 142869.7122 - 0.0000 142944.4169 - 0.0000 144449.3498 - 0.0000
PMB+F+G4        -71090.1703 142766.3406 - 0.0000 142851.8838 - 0.0000 144449.3727 - 0.0000
Dayhoff+R3      -71157.1836 142868.3672 - 0.0000 142944.2352 - 0.0000 144459.4931 - 0.0000
PMB+R3          -71168.6705 142891.3411 - 0.0000 142967.2091 - 0.0000 144482.4669 - 0.0000
mtMet+F+R9      -71057.9127 142731.8254 - 0.0000 142827.0450 - 0.0000 144501.0195 - 0.0000
mtMet+F+R10     -71051.2386 142722.4771 - 0.0000 142819.0320 - 0.0000 144503.1595 - 0.0000
mtMet+F+R8      -71067.6658 142747.3317 - 0.0000 142841.2267 - 0.0000 144505.0375 - 0.0000
Blosum62+R5     -71164.9641 142891.9282 - 0.0000 142970.1532 - 0.0000 144506.0306 - 0.0000
Blosum62+R6     -71158.6129 142883.2258 - 0.0000 142962.6448 - 0.0000 144508.8164 - 0.0000
mtMet+F+R7      -71081.2515 142770.5029 - 0.0000 142863.0841 - 0.0000 144516.7205 - 0.0000
Blosum62+F+R5   -71105.3379 142810.6758 - 0.0000 142900.6608 - 0.0000 144533.9168 - 0.0000
Blosum62+F+R6   -71099.0037 142802.0074 - 0.0000 142893.2852 - 0.0000 144536.7367 - 0.0000
Blosum62+I+G4   -71203.6423 142957.2845 - 0.0000 143031.9892 - 0.0000 144536.9221 - 0.0000
mtMet+F+R6      -71104.0198 142812.0396 - 0.0000 142903.3174 - 0.0000 144546.7689 - 0.0000
Blosum62+F+I+G4 -71139.1906 142866.3813 - 0.0000 142952.5512 - 0.0000 144555.1574 - 0.0000
Blosum62+R4     -71199.9259 142957.8518 - 0.0000 143034.8932 - 0.0000 144560.4659 - 0.0000
mtMet+F+R5      -71118.9644 142837.9288 - 0.0000 142927.9138 - 0.0000 144561.1697 - 0.0000
WAG+F+R2        -71143.3657 142874.7315 - 0.0000 142960.9014 - 0.0000 144563.5076 - 0.0000
mtMet+F+I+G4    -71144.9038 142877.8077 - 0.0000 142963.9776 - 0.0000 144566.5838 - 0.0000
Blosum62+G4     -71228.8170 143005.6340 - 0.0000 143079.7609 - 0.0000 144579.5274 - 0.0000
Blosum62+F+R4   -71137.8685 142871.7370 - 0.0000 142960.4398 - 0.0000 144583.4897 - 0.0000
Blosum62+F+G4   -71164.1160 142914.2320 - 0.0000 142999.7752 - 0.0000 144597.2640 - 0.0000
mtMet+F+G4      -71171.2013 142928.4025 - 0.0000 143013.9457 - 0.0000 144611.4346 - 0.0000
mtMet+F+R4      -71167.5813 142931.1626 - 0.0000 143019.8654 - 0.0000 144642.9153 - 0.0000
PMB+F+R3        -71197.6661 142987.3321 - 0.0000 143074.7632 - 0.0000 144687.5966 - 0.0000
rtREV+F+R3      -71206.0026 143004.0052 - 0.0000 143091.4363 - 0.0000 144704.2696 - 0.0000
Blosum62+R3     -71340.4965 143234.9930 - 0.0000 143310.8610 - 0.0000 144826.1188 - 0.0000
Blosum62+F+R3   -71292.7332 143177.4664 - 0.0000 143264.8975 - 0.0000 144877.7308 - 0.0000
HIVb+F+R10      -71244.3377 143108.6755 - 0.0000 143205.2303 - 0.0000 144889.3578 - 0.0000
HIVb+F+R9       -71252.7086 143121.4172 - 0.0000 143216.6368 - 0.0000 144890.6113 - 0.0000
HIVb+F+R8       -71266.4913 143144.9826 - 0.0000 143238.8777 - 0.0000 144902.6884 - 0.0000
HIVb+F+R7       -71282.2861 143172.5722 - 0.0000 143265.1533 - 0.0000 144918.7897 - 0.0000
HIVb+F+R6       -71302.6240 143209.2481 - 0.0000 143300.5259 - 0.0000 144943.9774 - 0.0000
HIVb+F+I+G4     -71337.6741 143263.3481 - 0.0000 143349.5180 - 0.0000 144952.1243 - 0.0000
HIVb+F+R5       -71321.1429 143242.2857 - 0.0000 143332.2708 - 0.0000 144965.5267 - 0.0000
mtMet+F+R3      -71342.0022 143276.0045 - 0.0000 143363.4356 - 0.0000 144976.2689 - 0.0000
FLU+F+R9        -71295.8686 143207.7371 - 0.0000 143302.9567 - 0.0000 144976.9312 - 0.0000
FLU+F+R10       -71290.0026 143200.0052 - 0.0000 143296.5600 - 0.0000 144980.6875 - 0.0000
FLU+F+R8        -71305.8735 143223.7470 - 0.0000 143317.6421 - 0.0000 144981.4528 - 0.0000
LG+F+R2         -71357.1017 143302.2035 - 0.0000 143388.3734 - 0.0000 144990.9796 - 0.0000
FLU+F+R7        -71321.3384 143250.6768 - 0.0000 143343.2579 - 0.0000 144996.8944 - 0.0000
HIVb+F+G4       -71373.4076 143332.8152 - 0.0000 143418.3584 - 0.0000 145015.8473 - 0.0000
HIVb+F+R4       -71358.0154 143312.0307 - 0.0000 143400.7335 - 0.0000 145023.7834 - 0.0000
FLU+R9          -71393.9272 143365.8543 - 0.0000 143448.9168 - 0.0000 145025.9098 - 0.0000
FLU+R10         -71387.9905 143357.9810 - 0.0000 143442.2786 - 0.0000 145029.5248 - 0.0000
FLU+F+R6        -71345.8793 143295.7586 - 0.0000 143387.0364 - 0.0000 145030.4879 - 0.0000
FLU+R8          -71404.5810 143383.1620 - 0.0000 143464.9996 - 0.0000 145031.7292 - 0.0000
LG+R2           -71459.4851 143468.9702 - 0.0000 143543.6749 - 0.0000 145048.6077 - 0.0000
FLU+R7          -71421.4876 143412.9753 - 0.0000 143493.5984 - 0.0000 145050.0542 - 0.0000
FLU+F+R5        -71367.6031 143335.2063 - 0.0000 143425.1914 - 0.0000 145058.4473 - 0.0000
FLU+F+I+G4      -71394.2732 143376.5465 - 0.0000 143462.7164 - 0.0000 145065.3226 - 0.0000
FLU+R6          -71447.9547 143461.9095 - 0.0000 143541.3285 - 0.0000 145087.5001 - 0.0000
FLU+I+G4        -71489.7104 143529.4209 - 0.0000 143604.1256 - 0.0000 145109.0585 - 0.0000
FLU+R5          -71471.1920 143504.3839 - 0.0000 143582.6090 - 0.0000 145118.4863 - 0.0000
FLU+F+G4        -71427.1554 143440.3108 - 0.0000 143525.8540 - 0.0000 145123.3428 - 0.0000
FLU+F+R4        -71417.6069 143431.2139 - 0.0000 143519.9167 - 0.0000 145142.9666 - 0.0000
FLU+G4          -71528.7896 143605.5791 - 0.0000 143679.7060 - 0.0000 145179.4726 - 0.0000
FLU+R4          -71524.5853 143607.1706 - 0.0000 143684.2120 - 0.0000 145209.7847 - 0.0000
rtREV+R8        -71512.3993 143598.7986 - 0.0000 143680.6362 - 0.0000 145247.3658 - 0.0000
rtREV+R7        -71520.5791 143611.1582 - 0.0000 143691.7814 - 0.0000 145248.2372 - 0.0000
rtREV+R9        -71508.2819 143594.5639 - 0.0000 143677.6263 - 0.0000 145254.6193 - 0.0000
rtREV+R6        -71535.6555 143637.3110 - 0.0000 143716.7300 - 0.0000 145262.9017 - 0.0000
Dayhoff+F+R2    -71503.1032 143594.2063 - 0.0000 143680.3762 - 0.0000 145282.9825 - 0.0000
DCMut+F+R2      -71505.3949 143598.7898 - 0.0000 143684.9597 - 0.0000 145287.5659 - 0.0000
rtREV+R5        -71559.6549 143681.3097 - 0.0000 143759.5348 - 0.0000 145295.4121 - 0.0000
rtREV+I+G4      -71586.4229 143722.8458 - 0.0000 143797.5506 - 0.0000 145302.4834 - 0.0000
cpREV+R2        -71603.1414 143756.2828 - 0.0000 143830.9875 - 0.0000 145335.9204 - 0.0000
rtREV+R4        -71589.9270 143737.8541 - 0.0000 143814.8955 - 0.0000 145340.4682 - 0.0000
rtREV+G4        -71610.5645 143769.1291 - 0.0000 143843.2560 - 0.0000 145343.0225 - 0.0000
HIVb+F+R3       -71539.1225 143670.2450 - 0.0000 143757.6761 - 0.0000 145370.5094 - 0.0000
HIVb+R9         -71579.9605 143737.9211 - 0.0000 143820.9835 - 0.0000 145397.9765 - 0.0000
HIVb+R10        -71572.4500 143726.9000 - 0.0000 143811.1976 - 0.0000 145398.4437 - 0.0000
HIVb+R8         -71592.0399 143758.0799 - 0.0000 143839.9175 - 0.0000 145406.6471 - 0.0000
HIVb+R7         -71606.5786 143783.1571 - 0.0000 143863.7802 - 0.0000 145420.2360 - 0.0000
HIVb+R6         -71627.5510 143821.1020 - 0.0000 143900.5210 - 0.0000 145446.6927 - 0.0000
FLU+F+R3        -71579.3793 143750.7587 - 0.0000 143838.1898 - 0.0000 145451.0231 - 0.0000
HIVb+R5         -71646.3105 143854.6209 - 0.0000 143932.8460 - 0.0000 145468.7233 - 0.0000
HIVb+I+G4       -71675.8367 143901.6734 - 0.0000 143976.3781 - 0.0000 145481.3109 - 0.0000
mtZOA+F+R10     -71541.0960 143702.1919 - 0.0000 143798.7468 - 0.0000 145482.8743 - 0.0000
mtZOA+F+R9      -71551.4380 143718.8760 - 0.0000 143814.0956 - 0.0000 145488.0701 - 0.0000
mtZOA+F+R8      -71563.9137 143739.8274 - 0.0000 143833.7224 - 0.0000 145497.5332 - 0.0000
cpREV+F+R2      -71620.5427 143829.0854 - 0.0000 143915.2553 - 0.0000 145517.8616 - 0.0000
PMB+R2          -71694.8535 143939.7070 - 0.0000 144014.4117 - 0.0000 145519.3445 - 0.0000
mtZOA+F+R7      -71583.7795 143775.5589 - 0.0000 143868.1400 - 0.0000 145521.7765 - 0.0000
FLU+R3          -71692.7300 143939.4601 - 0.0000 144015.3281 - 0.0000 145530.5859 - 0.0000
HIVb+G4         -71709.4848 143966.9697 - 0.0000 144041.0966 - 0.0000 145540.8631 - 0.0000
HIVb+R4         -71691.9360 143941.8720 - 0.0000 144018.9134 - 0.0000 145544.4861 - 0.0000
mtZOA+F+R6      -71615.1457 143834.2915 - 0.0000 143925.5693 - 0.0000 145569.0207 - 0.0000
mtInv+F+R2      -71646.8680 143881.7360 - 0.0000 143967.9059 - 0.0000 145570.5121 - 0.0000
mtZOA+F+I+G4    -71649.7527 143887.5054 - 0.0000 143973.6753 - 0.0000 145576.2815 - 0.0000
DCMut+R2        -71738.1977 144026.3953 - 0.0000 144101.1001 - 0.0000 145606.0329 - 0.0000
Dayhoff+R2      -71746.7406 144043.4813 - 0.0000 144118.1860 - 0.0000 145623.1189 - 0.0000
mtZOA+F+G4      -71680.8403 143947.6806 - 0.0000 144033.2238 - 0.0000 145630.7126 - 0.0000
rtREV+R3        -71746.1077 144046.2155 - 0.0000 144122.0835 - 0.0000 145637.3413 - 0.0000
mtZOA+F+R5      -71659.3918 143918.7837 - 0.0000 144008.7687 - 0.0000 145642.0247 - 0.0000
mtZOA+F+R4      -71692.1785 143980.3570 - 0.0000 144069.0598 - 0.0000 145692.1097 - 0.0000
PMB+F+R2        -71730.0862 144048.1723 - 0.0000 144134.3422 - 0.0000 145736.9485 - 0.0000
mtREV+F+R10     -71676.1585 143972.3170 - 0.0000 144068.8719 - 0.0000 145752.9994 - 0.0000
mtREV+F+R9      -71685.8956 143987.7913 - 0.0000 144083.0109 - 0.0000 145756.9854 - 0.0000
mtREV+F+R8      -71697.2530 144006.5061 - 0.0000 144100.4012 - 0.0000 145764.2119 - 0.0000
mtREV+F+R7      -71718.0963 144044.1926 - 0.0000 144136.7737 - 0.0000 145790.4102 - 0.0000
mtREV+F+R6      -71746.7021 144097.4042 - 0.0000 144188.6820 - 0.0000 145832.1334 - 0.0000
mtREV+F+I+G4    -71783.8210 144155.6419 - 0.0000 144241.8118 - 0.0000 145844.4181 - 0.0000
Blosum62+R2     -71863.2793 144276.5585 - 0.0000 144351.2632 - 0.0000 145856.1961 - 0.0000
HIVb+R3         -71866.5816 144287.1632 - 0.0000 144363.0312 - 0.0000 145878.2890 - 0.0000
mtREV+F+G4      -71810.5152 144207.0304 - 0.0000 144292.5736 - 0.0000 145890.0624 - 0.0000
mtREV+F+R5      -71785.7731 144171.5462 - 0.0000 144261.5313 - 0.0000 145894.7872 - 0.0000
mtREV+F+R4      -71809.6065 144215.2129 - 0.0000 144303.9157 - 0.0000 145926.9656 - 0.0000
Blosum62+F+R2   -71827.2789 144242.5578 - 0.0000 144328.7277 - 0.0000 145931.3340 - 0.0000
rtREV+F+R2      -71873.3660 144334.7320 - 0.0000 144420.9019 - 0.0000 146023.5081 - 0.0000
mtZOA+F+R3      -71890.3498 144372.6996 - 0.0000 144460.1308 - 0.0000 146072.9641 - 0.0000
mtREV+F+R3      -71993.3252 144578.6504 - 0.0000 144666.0815 - 0.0000 146278.9148 - 0.0000
mtVer+F+R10     -71984.9286 144589.8572 - 0.0000 144686.4121 - 0.0000 146370.5396 - 0.0000
mtVer+F+R9      -71997.3441 144610.6881 - 0.0000 144705.9077 - 0.0000 146379.8822 - 0.0000
mtVer+F+R8      -72011.8318 144635.6636 - 0.0000 144729.5586 - 0.0000 146393.3694 - 0.0000
mtVer+F+R7      -72029.2103 144666.4205 - 0.0000 144759.0017 - 0.0000 146412.6381 - 0.0000
mtVer+F+I+G4    -72080.5826 144749.1652 - 0.0000 144835.3351 - 0.0000 146437.9414 - 0.0000
mtVer+F+R6      -72055.5760 144715.1519 - 0.0000 144806.4297 - 0.0000 146449.8812 - 0.0000
mtVer+F+R5      -72073.3284 144746.6568 - 0.0000 144836.6418 - 0.0000 146469.8978 - 0.0000
mtMet+F+R2      -72096.8886 144781.7773 - 0.0000 144867.9472 - 0.0000 146470.5534 - 0.0000
mtVer+F+G4      -72111.8847 144809.7695 - 0.0000 144895.3127 - 0.0000 146492.8015 - 0.0000
mtVer+F+R4      -72116.2911 144828.5822 - 0.0000 144917.2850 - 0.0000 146540.3349 - 0.0000
rtREV+R2        -72376.0033 145302.0067 - 0.0000 145376.7114 - 0.0000 146881.6443 - 0.0000
mtVer+F+R3      -72309.8286 145211.6573 - 0.0000 145299.0884 - 0.0000 146911.9217 - 0.0000
HIVb+F+R2       -72334.2807 145256.5615 - 0.0000 145342.7314 - 0.0000 146945.3376 - 0.0000
FLU+F+R2        -72365.4054 145318.8107 - 0.0000 145404.9806 - 0.0000 147007.5869 - 0.0000
FLU+R2          -72473.4173 145496.8346 - 0.0000 145571.5393 - 0.0000 147076.4722 - 0.0000
HIVb+R2         -72627.4522 145804.9044 - 0.0000 145879.6091 - 0.0000 147384.5420 - 0.0000
mtZOA+F+R2      -72731.2336 146050.4672 - 0.0000 146136.6371 - 0.0000 147739.2433 - 0.0000
mtREV+F+R2      -72781.0185 146150.0371 - 0.0000 146236.2070 - 0.0000 147838.8132 - 0.0000
HIVw+F+R9       -72797.6246 146211.2493 - 0.0000 146306.4689 - 0.0000 147980.4434 - 0.0000
HIVw+F+R10      -72791.0416 146202.0832 - 0.0000 146298.6381 - 0.0000 147982.7656 - 0.0000
HIVw+F+R8       -72808.7944 146229.5888 - 0.0000 146323.4839 - 0.0000 147987.2946 - 0.0000
HIVw+F+R7       -72824.6818 146257.3636 - 0.0000 146349.9447 - 0.0000 148003.5811 - 0.0000
HIVw+F+R6       -72848.5120 146301.0240 - 0.0000 146392.3018 - 0.0000 148035.7533 - 0.0000
HIVw+F+I+G4     -72889.8466 146367.6931 - 0.0000 146453.8630 - 0.0000 148056.4693 - 0.0000
HIVw+F+R5       -72869.4789 146338.9578 - 0.0000 146428.9429 - 0.0000 148062.1988 - 0.0000
HIVw+F+G4       -72941.1516 146468.3033 - 0.0000 146553.8465 - 0.0000 148151.3353 - 0.0000
HIVw+F+R4       -72928.0065 146452.0130 - 0.0000 146540.7159 - 0.0000 148163.7658 - 0.0000
mtART+F+R10     -72993.1541 146606.3081 - 0.0000 146702.8630 - 0.0000 148386.9905 - 0.0000
mtART+F+R9      -73009.3585 146634.7170 - 0.0000 146729.9366 - 0.0000 148403.9111 - 0.0000
mtART+F+R8      -73027.7257 146667.4515 - 0.0000 146761.3466 - 0.0000 148425.1573 - 0.0000
mtART+F+R7      -73057.4103 146722.8206 - 0.0000 146815.4017 - 0.0000 148469.0381 - 0.0000
HIVw+F+R3       -73093.4316 146778.8632 - 0.0000 146866.2943 - 0.0000 148479.1276 - 0.0000
mtART+F+I+G4    -73124.8748 146837.7495 - 0.0000 146923.9194 - 0.0000 148526.5257 - 0.0000
mtVer+F+R2      -73133.9703 146855.9406 - 0.0000 146942.1105 - 0.0000 148544.7167 - 0.0000
mtART+F+R6      -73103.3073 146810.6147 - 0.0000 146901.8925 - 0.0000 148545.3439 - 0.0000
mtART+F+G4      -73152.5866 146891.1733 - 0.0000 146976.7165 - 0.0000 148574.2053 - 0.0000
mtART+F+R5      -73166.0726 146932.1452 - 0.0000 147022.1303 - 0.0000 148655.3862 - 0.0000
mtART+F+R4      -73187.3312 146970.6623 - 0.0000 147059.3652 - 0.0000 148682.4150 - 0.0000
mtZOA+R10       -73259.0685 147100.1371 - 0.0000 147184.4347 - 0.0000 148771.6808 - 0.0000
mtZOA+R9        -73270.4380 147118.8760 - 0.0000 147201.9385 - 0.0000 148778.9315 - 0.0000
mtZOA+R8        -73284.0814 147142.1628 - 0.0000 147224.0005 - 0.0000 148790.7301 - 0.0000
mtZOA+R7        -73306.5443 147183.0885 - 0.0000 147263.7117 - 0.0000 148820.1675 - 0.0000
mtZOA+R6        -73343.1531 147252.3063 - 0.0000 147331.7253 - 0.0000 148877.8969 - 0.0000
mtZOA+I+G4      -73374.8039 147299.6079 - 0.0000 147374.3126 - 0.0000 148879.2455 - 0.0000
mtZOA+G4        -73392.9090 147333.8180 - 0.0000 147407.9449 - 0.0000 148907.7114 - 0.0000
mtZOA+R5        -73399.3835 147360.7671 - 0.0000 147438.9922 - 0.0000 148974.8695 - 0.0000
mtZOA+R4        -73415.9956 147389.9911 - 0.0000 147467.0325 - 0.0000 148992.6052 - 0.0000
mtMAM+F+R10     -73333.2775 147286.5549 - 0.0000 147383.1098 - 0.0000 149067.2373 - 0.0000
mtMAM+F+R9      -73350.0900 147316.1801 - 0.0000 147411.3997 - 0.0000 149085.3742 - 0.0000
mtMAM+F+R8      -73372.9001 147357.8001 - 0.0000 147451.6952 - 0.0000 149115.5059 - 0.0000
mtMAM+F+R7      -73403.6502 147415.3005 - 0.0000 147507.8816 - 0.0000 149161.5180 - 0.0000
mtART+F+R3      -73436.6851 147465.3701 - 0.0000 147552.8013 - 0.0000 149165.6346 - 0.0000
mtMAM+F+I+G4    -73459.2505 147506.5009 - 0.0000 147592.6708 - 0.0000 149195.2771 - 0.0000
mtMAM+F+R6      -73448.3168 147500.6336 - 0.0000 147591.9114 - 0.0000 149235.3629 - 0.0000
mtMAM+F+G4      -73487.6629 147561.3257 - 0.0000 147646.8689 - 0.0000 149244.3578 - 0.0000
mtMet+R9        -73526.9425 147631.8850 - 0.0000 147714.9475 - 0.0000 149291.9405 - 0.0000
mtMet+R10       -73519.7781 147621.5562 - 0.0000 147705.8538 - 0.0000 149293.1000 - 0.0000
mtMet+R8        -73537.2798 147648.5596 - 0.0000 147730.3972 - 0.0000 149297.1268 - 0.0000
mtMet+R7        -73552.4367 147674.8734 - 0.0000 147755.4966 - 0.0000 149311.9524 - 0.0000
mtMet+R6        -73577.0279 147720.0558 - 0.0000 147799.4748 - 0.0000 149345.6465 - 0.0000
JTT+I           -73613.0524 147774.1049 - 0.0000 147848.2318 - 0.0000 149347.9983 - 0.0000
mtMet+R5        -73594.3217 147750.6434 - 0.0000 147828.8685 - 0.0000 149364.7458 - 0.0000
mtMAM+F+R5      -73525.2688 147650.5376 - 0.0000 147740.5227 - 0.0000 149373.7786 - 0.0000
mtMet+I+G4      -73623.8439 147797.6877 - 0.0000 147872.3924 - 0.0000 149377.3253 - 0.0000
JTTDCMut+I      -73630.1938 147808.3877 - 0.0000 147882.5146 - 0.0000 149382.2811 - 0.0000
mtMet+G4        -73642.4968 147832.9935 - 0.0000 147907.1204 - 0.0000 149406.8869 - 0.0000
mtMet+R4        -73633.4091 147824.8181 - 0.0000 147901.8595 - 0.0000 149427.4322 - 0.0000
mtZOA+R3        -73671.0943 147896.1887 - 0.0000 147972.0567 - 0.0000 149487.3145 - 0.0000
JTT+F+I         -73610.6188 147807.2376 - 0.0000 147892.7808 - 0.0000 149490.2697 - 0.0000
JTTDCMut+F+I    -73634.2401 147854.4802 - 0.0000 147940.0234 - 0.0000 149537.5123 - 0.0000
VT+I            -73712.2155 147972.4310 - 0.0000 148046.5579 - 0.0000 149546.3245 - 0.0000
mtMAM+F+R4      -73655.0396 147906.0793 - 0.0000 147994.7821 - 0.0000 149617.8320 - 0.0000
VT+F+I          -73719.2826 148024.5652 - 0.0000 148110.1084 - 0.0000 149707.5973 - 0.0000
WAG+I           -73812.6224 148173.2448 - 0.0000 148247.3717 - 0.0000 149747.1383 - 0.0000
HIVw+R9         -73787.0643 148152.1286 - 0.0000 148235.1910 - 0.0000 149812.1840 - 0.0000
HIVw+R10        -73780.3416 148142.6832 - 0.0000 148226.9808 - 0.0000 149814.2269 - 0.0000
HIVw+R8         -73799.0606 148172.1212 - 0.0000 148253.9588 - 0.0000 149820.6884 - 0.0000
HIVw+R7         -73817.2303 148204.4606 - 0.0000 148285.0838 - 0.0000 149841.5396 - 0.0000
mtMet+R3        -73853.6220 148261.2440 - 0.0000 148337.1120 - 0.0000 149852.3699 - 0.0000
mtInv+R8        -73817.0837 148208.1674 - 0.0000 148290.0050 - 0.0000 149856.7346 - 0.0000
mtInv+R9        -73809.7612 148197.5224 - 0.0000 148280.5849 - 0.0000 149857.5779 - 0.0000
mtInv+R7        -73827.7079 148225.4159 - 0.0000 148306.0390 - 0.0000 149862.4948 - 0.0000
HIVw+R6         -73843.8326 148253.6652 - 0.0000 148333.0842 - 0.0000 149879.2559 - 0.0000
mtInv+R6        -73846.0327 148258.0654 - 0.0000 148337.4844 - 0.0000 149883.6561 - 0.0000
HIVw+I+G4       -73880.9205 148311.8411 - 0.0000 148386.5458 - 0.0000 149891.4786 - 0.0000
mtInv+R5        -73859.7995 148281.5990 - 0.0000 148359.8241 - 0.0000 149895.7014 - 0.0000
HIVw+R5         -73867.8512 148297.7024 - 0.0000 148375.9275 - 0.0000 149911.8048 - 0.0000
mtInv+I+G4      -73902.3894 148354.7788 - 0.0000 148429.4835 - 0.0000 149934.4164 - 0.0000
mtInv+R4        -73901.6592 148361.3185 - 0.0000 148438.3599 - 0.0000 149963.9326 - 0.0000
mtInv+G4        -73922.7365 148393.4729 - 0.0000 148467.5998 - 0.0000 149967.3664 - 0.0000
mtMAM+F+R3      -73843.6493 148279.2986 - 0.0000 148366.7297 - 0.0000 149979.5630 - 0.0000
HIVw+G4         -73932.3984 148412.7967 - 0.0000 148486.9236 - 0.0000 149986.6902 - 0.0000
HIVw+R4         -73924.1100 148406.2201 - 0.0000 148483.2615 - 0.0000 150008.8342 - 0.0000
HIVw+F+R2       -73868.4929 148324.9858 - 0.0000 148411.1557 - 0.0000 150013.7620 - 0.0000
WAG+F+I         -73875.7240 148337.4480 - 0.0000 148422.9912 - 0.0000 150020.4800 - 0.0000
mtInv+R3        -74067.9745 148689.9490 - 0.0000 148765.8169 - 0.0000 150281.0748 - 0.0000
HIVw+R3         -74103.8792 148761.7584 - 0.0000 148837.6264 - 0.0000 150352.8843 - 0.0000
mtREV+R10       -74182.5867 148947.1733 - 0.0000 149031.4709 - 0.0000 150618.7171 - 0.0000
mtREV+R9        -74196.9270 148971.8540 - 0.0000 149054.9164 - 0.0000 150631.9095 - 0.0000
JTT             -74264.4782 149074.9563 - 0.0000 149148.5079 - 0.0000 150643.1056 - 0.0000
mtREV+R8        -74211.0286 148996.0572 - 0.0000 149077.8948 - 0.0000 150644.6244 - 0.0000
JTTDCMut        -74278.4644 149102.9289 - 0.0000 149176.4805 - 0.0000 150671.0782 - 0.0000
mtREV+R7        -74233.0445 149036.0889 - 0.0000 149116.7120 - 0.0000 150673.1678 - 0.0000
mtREV+R6        -74264.5786 149095.1573 - 0.0000 149174.5763 - 0.0000 150720.7479 - 0.0000
mtREV+I+G4      -74298.3492 149146.6984 - 0.0000 149221.4031 - 0.0000 150726.3359 - 0.0000
mtREV+G4        -74326.4740 149200.9479 - 0.0000 149275.0748 - 0.0000 150774.8414 - 0.0000
JTT+F           -74263.7505 149111.5010 - 0.0000 149196.4201 - 0.0000 150788.7889 - 0.0000
mtREV+R5        -74307.4104 149176.8208 - 0.0000 149255.0459 - 0.0000 150790.9232 - 0.0000
VT              -74348.8152 149243.6305 - 0.0000 149317.1821 - 0.0000 150811.7798 - 0.0000
mtREV+R4        -74326.7934 149211.5867 - 0.0000 149288.6281 - 0.0000 150814.2008 - 0.0000
JTTDCMut+F      -74284.6177 149153.2354 - 0.0000 149238.1545 - 0.0000 150830.5233 - 0.0000
cpREV+I         -74358.2280 149264.4560 - 0.0000 149338.5829 - 0.0000 150838.3495 - 0.0000
DCMut+F+I       -74322.8320 149231.6640 - 0.0000 149317.2072 - 0.0000 150914.6960 - 0.0000
Dayhoff+F+I     -74323.0225 149232.0451 - 0.0000 149317.5883 - 0.0000 150915.0771 - 0.0000
WAG             -74431.8188 149409.6377 - 0.0000 149483.1893 - 0.0000 150977.7870 - 0.0000
VT+F            -74358.5034 149301.0068 - 0.0000 149385.9259 - 0.0000 150978.2947 - 0.0000
PMB+I           -74444.1515 149436.3030 - 0.0000 149510.4299 - 0.0000 151010.1965 - 0.0000
cpREV+F+I       -74388.7614 149363.5227 - 0.0000 149449.0659 - 0.0000 151046.5548 - 0.0000
DCMut+I         -74472.4458 149492.8916 - 0.0000 149567.0185 - 0.0000 151066.7851 - 0.0000
Dayhoff+I       -74473.5026 149495.0053 - 0.0000 149569.1322 - 0.0000 151068.8987 - 0.0000
mtART+F+R2      -74409.2713 149406.5427 - 0.0000 149492.7126 - 0.0000 151095.3188 - 0.0000
LG+I            -74486.9032 149521.8065 - 0.0000 149595.9334 - 0.0000 151095.6999 - 0.0000
mtVer+R10       -74429.4099 149440.8197 - 0.0000 149525.1174 - 0.0000 151112.3635 - 0.0000
mtVer+R9        -74438.7954 149455.5908 - 0.0000 149538.6533 - 0.0000 151115.6463 - 0.0000
mtVer+R8        -74452.8443 149479.6887 - 0.0000 149561.5263 - 0.0000 151128.2559 - 0.0000
LG+F+I          -74434.1523 149454.3047 - 0.0000 149539.8479 - 0.0000 151137.3367 - 0.0000
mtVer+R7        -74472.2940 149514.5881 - 0.0000 149595.2112 - 0.0000 151151.6670 - 0.0000
mtVer+R6        -74505.9125 149577.8251 - 0.0000 149657.2441 - 0.0000 151203.4157 - 0.0000
mtVer+I+G4      -74545.9076 149641.8152 - 0.0000 149716.5200 - 0.0000 151221.4528 - 0.0000
mtVer+R5        -74528.1693 149618.3386 - 0.0000 149696.5637 - 0.0000 151232.4410 - 0.0000
PMB+F+I         -74482.0272 149550.0543 - 0.0000 149635.5975 - 0.0000 151233.0864 - 0.0000
mtVer+G4        -74561.8655 149671.7310 - 0.0000 149745.8579 - 0.0000 151245.6244 - 0.0000
Blosum62+I      -74562.7528 149673.5056 - 0.0000 149747.6325 - 0.0000 151247.3991 - 0.0000
WAG+F           -74496.8044 149577.6089 - 0.0000 149662.5280 - 0.0000 151254.8968 - 0.0000
mtREV+R3        -74566.6150 149687.2301 - 0.0000 149763.0980 - 0.0000 151278.3559 - 0.0000
mtVer+R4        -74573.3786 149704.7571 - 0.0000 149781.7985 - 0.0000 151307.3712 - 0.0000
Blosum62+F+I    -74523.4308 149632.8616 - 0.0000 149718.4048 - 0.0000 151315.8936 - 0.0000
mtZOA+R2        -74600.9977 149751.9955 - 0.0000 149826.7002 - 0.0000 151331.6331 - 0.0000
mtMet+R2        -74727.4793 150004.9586 - 0.0000 150079.6633 - 0.0000 151584.5962 - 0.0000
mtVer+R3        -74803.8761 150161.7523 - 0.0000 150237.6203 - 0.0000 151752.8781 - 0.0000
mtMAM+F+R2      -74770.8176 150129.6353 - 0.0000 150215.8052 - 0.0000 151818.4114 - 0.0000
mtInv+F+I       -74810.8645 150207.7289 - 0.0000 150293.2721 - 0.0000 151890.7610 - 0.0000
HIVw+R2         -74885.2168 150320.4336 - 0.0000 150395.1384 - 0.0000 151900.0712 - 0.0000
mtInv+R2        -74895.0128 150340.0257 - 0.0000 150414.7304 - 0.0000 151919.6633 - 0.0000
cpREV           -74911.3872 150368.7744 - 0.0000 150442.3260 - 0.0000 151936.9237 - 0.0000
Dayhoff+F       -74954.9300 150493.8600 - 0.0000 150578.7791 - 0.0000 152171.1479 - 0.0000
DCMut+F         -74955.0519 150494.1038 - 0.0000 150579.0229 - 0.0000 152171.3917 - 0.0000
PMB             -75037.6514 150621.3028 - 0.0000 150694.8544 - 0.0000 152189.4521 - 0.0000
cpREV+F         -74965.7763 150515.5526 - 0.0000 150600.4717 - 0.0000 152192.8405 - 0.0000
rtREV+F+I       -74998.3437 150582.6874 - 0.0000 150668.2306 - 0.0000 152265.7194 - 0.0000
DCMut           -75108.0530 150762.1061 - 0.0000 150835.6577 - 0.0000 152330.2554 - 0.0000
Dayhoff         -75108.6393 150763.2786 - 0.0000 150836.8302 - 0.0000 152331.4279 - 0.0000
LG              -75123.4768 150792.9535 - 0.0000 150866.5051 - 0.0000 152361.1028 - 0.0000
Blosum62        -75153.7605 150853.5211 - 0.0000 150927.0727 - 0.0000 152421.6704 - 0.0000
LG+F            -75081.6619 150747.3238 - 0.0000 150832.2429 - 0.0000 152424.6117 - 0.0000
PMB+F           -75085.6476 150755.2952 - 0.0000 150840.2143 - 0.0000 152432.5831 - 0.0000
Blosum62+F      -75131.9287 150847.8575 - 0.0000 150932.7766 - 0.0000 152525.1454 - 0.0000
rtREV+I         -75366.2694 151280.5389 - 0.0000 151354.6658 - 0.0000 152854.4323 - 0.0000
mtREV+R2        -75445.8860 151441.7720 - 0.0000 151516.4767 - 0.0000 153021.4095 - 0.0000
mtInv+F         -75430.3672 151444.7343 - 0.0000 151529.6534 - 0.0000 153122.0222 - 0.0000
mtART+I+G4      -75544.1360 151638.2720 - 0.0000 151712.9767 - 0.0000 153217.9096 - 0.0000
mtART+G4        -75561.5309 151671.0617 - 0.0000 151745.1886 - 0.0000 153244.9552 - 0.0000
mtART+R4        -75632.4826 151822.9651 - 0.0000 151900.0065 - 0.0000 153425.5792 - 0.0000
mtART+R5        -75626.9735 151815.9470 - 0.0000 151894.1721 - 0.0000 153430.0494 - 0.0000
mtMet+F+I       -75580.6924 151747.3848 - 0.0000 151832.9280 - 0.0000 153430.4168 - 0.0000
rtREV+F         -75640.3496 151864.6992 - 0.0000 151949.6183 - 0.0000 153541.9871 - 0.0000
mtVer+R2        -75731.8382 152013.6764 - 0.0000 152088.3811 - 0.0000 153593.3140 - 0.0000
FLU+I           -75824.0009 152196.0019 - 0.0000 152270.1288 - 0.0000 153769.8953 - 0.0000
FLU+F+I         -75846.3353 152278.6706 - 0.0000 152364.2138 - 0.0000 153961.7026 - 0.0000
HIVb+F+I        -75847.1827 152280.3654 - 0.0000 152365.9086 - 0.0000 153963.3975 - 0.0000
mtART+R3        -75961.2563 152476.5125 - 0.0000 152552.3805 - 0.0000 154067.6384 - 0.0000
rtREV           -75982.4274 152510.8548 - 0.0000 152584.4065 - 0.0000 154079.0041 - 0.0000
HIVb+I          -76005.1438 152558.2877 - 0.0000 152632.4146 - 0.0000 154132.1811 - 0.0000
mtMAM+R10       -76023.9709 152629.9419 - 0.0000 152714.2395 - 0.0000 154301.4856 - 0.0000
mtMAM+R9        -76044.7407 152667.4814 - 0.0000 152750.5438 - 0.0000 154327.5368 - 0.0000
mtMAM+R8        -76072.9567 152719.9135 - 0.0000 152801.7511 - 0.0000 154368.4807 - 0.0000
mtMAM+R7        -76113.5449 152797.0897 - 0.0000 152877.7128 - 0.0000 154434.1686 - 0.0000
mtMAM+I+G4      -76166.0406 152882.0811 - 0.0000 152956.7859 - 0.0000 154461.7187 - 0.0000
mtREV+F+I       -76107.0143 152800.0286 - 0.0000 152885.5718 - 0.0000 154483.0607 - 0.0000
mtMAM+G4        -76190.0635 152928.1270 - 0.0000 153002.2539 - 0.0000 154502.0204 - 0.0000
mtMAM+R6        -76177.1249 152920.2497 - 0.0000 152999.6687 - 0.0000 154545.8404 - 0.0000
mtMet+F         -76214.6360 153013.2721 - 0.0000 153098.1912 - 0.0000 154690.5600 - 0.0000
mtMAM+R5        -76287.2280 153136.4560 - 0.0000 153214.6811 - 0.0000 154750.5584 - 0.0000
FLU             -76441.3768 153428.7536 - 0.0000 153502.3052 - 0.0000 154996.9029 - 0.0000
mtMAM+R4        -76465.5199 153489.0397 - 0.0000 153566.0812 - 0.0000 155091.6539 - 0.0000
mtZOA+F+I       -76439.8605 153465.7211 - 0.0000 153551.2643 - 0.0000 155148.7531 - 0.0000
FLU+F           -76464.6470 153513.2941 - 0.0000 153598.2132 - 0.0000 155190.5820 - 0.0000
HIVb+F          -76579.7544 153743.5087 - 0.0000 153828.4278 - 0.0000 155420.7966 - 0.0000
mtMAM+R3        -76695.3286 153944.6571 - 0.0000 154020.5251 - 0.0000 155535.7829 - 0.0000
HIVb            -76733.4317 154012.8633 - 0.0000 154086.4150 - 0.0000 155581.0126 - 0.0000
mtREV+F         -76748.3994 154080.7989 - 0.0000 154165.7180 - 0.0000 155758.0868 - 0.0000
mtART+R2        -77082.6557 154715.3115 - 0.0000 154790.0162 - 0.0000 156294.9490 - 0.0000
mtVer+F+I       -77013.5732 154613.1465 - 0.0000 154698.6897 - 0.0000 156296.1785 - 0.0000
mtZOA+F         -77031.5419 154647.0838 - 0.0000 154732.0029 - 0.0000 156324.3717 - 0.0000
HIVw+F+I        -77103.4524 154792.9049 - 0.0000 154878.4481 - 0.0000 156475.9369 - 0.0000
mtVer+F         -77688.1133 155960.2266 - 0.0000 156045.1457 - 0.0000 157637.5145 - 0.0000
mtMAM+R2        -77795.9886 156141.9773 - 0.0000 156216.6820 - 0.0000 157721.6149 - 0.0000
HIVw+F          -77856.7016 156297.4033 - 0.0000 156382.3224 - 0.0000 157974.6912 - 0.0000
HIVw+I          -78012.9708 156573.9417 - 0.0000 156648.0686 - 0.0000 158147.8351 - 0.0000
HIVw            -78734.5449 158015.0897 - 0.0000 158088.6414 - 0.0000 159583.2390 - 0.0000
mtART+F+I       -78801.4023 158188.8046 - 0.0000 158274.3478 - 0.0000 159871.8367 - 0.0000
mtInv+I         -78877.9859 158303.9717 - 0.0000 158378.0986 - 0.0000 159877.8652 - 0.0000
mtMet+I         -78987.9798 158523.9596 - 0.0000 158598.0865 - 0.0000 160097.8531 - 0.0000
mtZOA+I         -79298.3820 159144.7640 - 0.0000 159218.8909 - 0.0000 160718.6574 - 0.0000
mtREV+I         -79343.0305 159234.0610 - 0.0000 159308.1879 - 0.0000 160807.9544 - 0.0000
mtMAM+F+I       -79363.9437 159313.8874 - 0.0000 159399.4306 - 0.0000 160996.9194 - 0.0000
mtInv           -79453.6677 159453.3354 - 0.0000 159526.8870 - 0.0000 161021.4847 - 0.0000
mtART+F         -79385.6284 159355.2567 - 0.0000 159440.1758 - 0.0000 161032.5446 - 0.0000
mtMet           -79563.4707 159672.9415 - 0.0000 159746.4931 - 0.0000 161241.0908 - 0.0000
mtZOA           -79846.6598 160239.3197 - 0.0000 160312.8713 - 0.0000 161807.4690 - 0.0000
mtREV           -79927.1555 160400.3110 - 0.0000 160473.8626 - 0.0000 161968.4603 - 0.0000
mtMAM+F         -80049.3174 160682.6349 - 0.0000 160767.5540 - 0.0000 162359.9228 - 0.0000
mtVer+I         -80414.5467 161377.0934 - 0.0000 161451.2203 - 0.0000 162950.9869 - 0.0000
mtVer           -81003.9069 162553.8137 - 0.0000 162627.3653 - 0.0000 164121.9630 - 0.0000
mtART+I         -82624.0693 165796.1387 - 0.0000 165870.2656 - 0.0000 167370.0321 - 0.0000
mtART           -83177.4194 166900.8387 - 0.0000 166974.3904 - 0.0000 168468.9880 - 0.0000
mtMAM+I         -83330.1038 167208.2076 - 0.0000 167282.3345 - 0.0000 168782.1010 - 0.0000
mtMAM           -83940.8479 168427.6958 - 0.0000 168501.2474 - 0.0000 169995.8451 - 0.0000

AIC, w-AIC   : Akaike information criterion scores and weights.
AICc, w-AICc : Corrected AIC scores and weights.
BIC, w-BIC   : Bayesian information criterion scores and weights.

Plus signs denote the 95% confidence sets.
Minus signs denote significant exclusion.

SUBSTITUTION PROCESS
--------------------

Model of substitution: JTT+R7

State frequencies: (model)

Model of rate heterogeneity: FreeRate with 7 categories
Site proportion and rates:  (0.1929,0.0734) (0.1390,0.2452) (0.1324,0.5049) (0.0903,0.8561) (0.1152,0.9103) (0.1957,1.6132) (0.1344,2.8785)

 Category  Relative_rate  Proportion
  1         0.0734         0.1929
  2         0.2452         0.1390
  3         0.5049         0.1324
  4         0.8561         0.0903
  5         0.9103         0.1152
  6         1.6132         0.1957
  7         2.8785         0.1344

MAXIMUM LIKELIHOOD TREE
-----------------------

Log-likelihood of the tree: -69987.6546 (s.e. 1942.9512)
Unconstrained log-likelihood (without tree): -15149.4026
Number of free parameters (#branches + #model parameters): 285
Akaike information criterion (AIC) score: 140545.3093
Corrected Akaike information criterion (AICc) score: 140625.9324
Bayesian information criterion (BIC) score: 142182.3882

Total tree length (sum of branch lengths): 30.7388
Sum of internal branch lengths: 15.3675 (49.9938% of tree length)

WARNING: 4 near-zero internal branches (<0.0004) should be treated with caution
         Such branches are denoted by '**' in the figure below

NOTE: Tree is UNROOTED although outgroup taxon 'Glyma.20G029600.1.p' is drawn at root
Numbers in parentheses are  ultrafast bootstrap support (%)

+--------------------------------Glyma.20G029600.1.p
|
|                                                             +--Glyma.17G078300.1.p
|                                                   +---------| (100)
|                                                   |         +--Glyma.05G021100.1.p
|                               +-------------------| (100)
|                               |                   |  +---------29941.m000220
|                               |                   +--| (96)
|                               |                      |   +--Thecc1EG014262t1
|                               |                      +---| (100)
|                               |                          |         +**Cotton_A_13344
|                               |                          |      +--| (93)
|                               |                          |      |  |  +--Gorai.008G199100
|                               |                          |      |  +--| (99)
|                               |                          |      |     |  +--Gh_D12G1807
|                               |                          |      |     +--| (91)
|                               |                          |      |        +--GOBAR_DD30619
|                               |                          +------| (100)
|                               |                                 +--Gh_A12G2653
|                            +--| (99)
|                            |  |                 +--BRADI2G54240.1
|                            |  |              +--| (100)
|                            |  |              |  +--Os01t0835500-01
|                            |  |         +----| (100)
|                            |  |         |    |  +--BRADI2G22820.1
|                            |  |         |    +--| (100)
|                            |  |         |       +--Os05t0465800-01
|                            |  +---------| (100)
|                            |            |   +--------Glyma.07G130800.1.p
|                            |            +---| (100)
|                            |                |        +------30039.m000240
|                            |                |     +--| (100)
|                            |                |     |  |    +--Potri.006G097200.1
|                            |                |     |  +----| (100)
|                            |                |     |       +--Potri.016G112200.1
|                            |                |  +--| (96)
|                            |                |  |  |       +--RbohH
|                            |                |  |  +-------| (100)
|                            |                |  |          +----RbohJ
|                            |                +--| (100)
|                            |                   |     +---Thecc1EG041962t1
|                            |                   +-----| (100)
|                            |                         |             +**GOBAR_AA36532
|                            |                         |          +--| (61)
|                            |                         |          |  |  +--Cotton_A_24667
|                            |                         |          |  +--| (66)
|                            |                         |          |     +--Gh_A07G0856
|                            |                         |       +--| (16)
|                            |                         |       |  +**GOBAR_DD21834
|                            |                         +-------| (100)
|                            |                                 |  +--Gorai.001G106500
|                            |                                 +--| (100)
|                            |                                    +--Gh_D07G0928
|                     +------| (100)
|                     |      |                   +------Os08t0453700-00
|                     |      |                +--| (100)
|                     |      |                |  +--BRADI3G37530.1
|                     |      |          +-----| (100)
|                     |      |          |     |  +--BRADI4G31130.1
|                     |      |          |     +--| (100)
|                     |      |          |        +--Os09t0438000-01
|                     |      |  +-------| (100)
|                     |      |  |       |  +--------RbohE
|                     |      |  |       +--| (100)
|                     |      |  |          |           +--Glyma.09G073200.1.p
|                     |      |  |          |     +-----| (100)
|                     |      |  |          |     |     +--Glyma.15G182000.1.p
|                     |      |  |          |  +--| (88)
|                     |      |  |          |  |  |  +---Potri.006G137300.1
|                     |      |  |          |  |  +--| (97)
|                     |      |  |          |  |     +--29739.m003705
|                     |      |  |          +--| (100)
|                     |      |  |             |  +--Thecc1EG037473t1
|                     |      |  |             +--| (100)
|                     |      |  |                |        +**Gorai.001G017400
|                     |      |  |                |     +**| (61)
|                     |      |  |                |     |  +**GOBAR_DD05976
|                     |      |  |                |  +--| (95)
|                     |      |  |                |  |  +--Gh_D07G0136
|                     |      |  |                +--| (100)
|                     |      |  |                   |  +--Cotton_A_05673
|                     |      |  |                   +--| (78)
|                     |      |  |                      |  +**GOBAR_AA19212
|                     |      |  |                      +--| (96)
|                     |      |  |                         +--Gh_A07G0143
|                     |      +--| (100)
|                     |         |         +--------------RbohI
|                     |         |      +--| (91)
|                     |         |      |  +--RbohF
|                     |         |   +--| (95)
|                     |         |   |  |        +--30190.m011285
|                     |         |   |  |     +--| (100)
|                     |         |   |  |     |  |  +--Potri.003G133300.1
|                     |         |   |  |     |  +--| (100)
|                     |         |   |  |     |     +--Potri.001G098300.1
|                     |         |   |  |  +--| (78)
|                     |         |   |  |  |  |     +--Glyma.05G212500.1.p
|                     |         |   |  |  |  |  +--| (100)
|                     |         |   |  |  |  |  |  +--Glyma.08G018900.1.p
|                     |         |   |  |  |  +--| (100)
|                     |         |   |  |  |     |  +--Glyma.11G020700.1.p
|                     |         |   |  |  |     +--| (100)
|                     |         |   |  |  |        +--Glyma.01G222700.1.p
|                     |         |   |  +--| (70)
|                     |         |   |     |                 +--Gh_A08G0982
|                     |         |   |     |              +--| (98)
|                     |         |   |     |              |  +--GOBAR_AA08909
|                     |         |   |     |           +--| (100)
|                     |         |   |     |           |  +--Cotton_A_31123
|                     |         |   |     |        +--| (100)
|                     |         |   |     |        |  |  +--Gorai.004G137300
|                     |         |   |     |        |  +--| (100)
|                     |         |   |     |        |     +--Gh_D08G1257
|                     |         |   |     |     +--| (96)
|                     |         |   |     |     |  |     +**Gh_A02G1791
|                     |         |   |     |     |  |  +--| (100)
|                     |         |   |     |     |  |  |  |  +--Cotton_A_38536
|                     |         |   |     |     |  |  |  +--| (100)
|                     |         |   |     |     |  |  |     +**GOBAR_AA24991
|                     |         |   |     |     |  +--| (100)
|                     |         |   |     |     |     |  +--Gorai.003G085100
|                     |         |   |     |     |     +--| (93)
|                     |         |   |     |     |        +--Gh_D03G0688
|                     |         |   |     |  +--| (65)
|                     |         |   |     |  |  +--Thecc1EG016350t1
|                     |         |   |     +--| (100)
|                     |         |   |        |        +--Gh_A12G2669
|                     |         |   |        |     +--| (100)
|                     |         |   |        |     |  +--GOBAR_AA23701
|                     |         |   |        |  +--| (93)
|                     |         |   |        |  |  +--Cotton_A_23171
|                     |         |   |        +--| (100)
|                     |         |   |           |  +--Gorai.008G250500
|                     |         |   |           +--| (100)
|                     |         |   |              +--Gh_D12G2750
|                     |         +---| (100)
|                     |             |       +--Os01t0734200-00
|                     |             |    +--| (66)
|                     |             |    |  +--BRADI2G49040.1
|                     |             +----| (100)
|                     |                  |  +--BRADI2G19090.1
|                     |                  +--| (100)
|                     |                     +--Os05t0528000-01
|                  +--| (100)
|                  |  |            +----BRADI4G05540.1
|                  |  |     +------| (100)
|                  |  |     |      +--Os12t0541300-01
|                  |  |  +--| (100)
|                  |  |  |  +-------Os01t0360200-01
|                  |  +--| (99)
|                  |     |  +----------RbohB
|                  |     +--| (100)
|                  |        |        +--Glyma.10G152200.1.p
|                  |        |     +--| (100)
|                  |        |     |  +--Glyma.20G236200.1.p
|                  |        |  +--| (100)
|                  |        |  |  |  +--Glyma.19G233900.1.p
|                  |        |  |  +--| (100)
|                  |        |  |     +--Glyma.03G236300.1.p
|                  |        +--| (55)
|                  |           |     +--Thecc1EG026646t1
|                  |           |  +--| (100)
|                  |           |  |  |  +--Gorai.007G299500
|                  |           |  |  +--| (100)
|                  |           |  |     |        +**Gh_A11G2426
|                  |           |  |     |     +--| (99)
|                  |           |  |     |     |  +--GOBAR_AA19255
|                  |           |  |     |  +**| (67)
|                  |           |  |     |  |  +**Gh_D11G2743
|                  |           |  |     +**| (82)
|                  |           |  |        |  +**GOBAR_DD12974
|                  |           |  |        +--| (87)
|                  |           |  |           +--Cotton_A_29320
|                  |           +--| (68)
|                  |              |  +--Potri.005G026200.1
|                  |              +--| (100)
|                  |                 +--30128.m008818
|               +--| (100)
|               |  +-----BRADI4G17020.1
|            +--| (100)
|            |  |     +-----RbohD
|            |  |  +--| (97)
|            |  |  |  |           +--Gorai.002G128200
|            |  |  |  |        +--| (100)
|            |  |  |  |        |  |           +--GOBAR_AA29299
|            |  |  |  |        |  |        +--| (98)
|            |  |  |  |        |  |        |  +--Cotton_A_33534
|            |  |  |  |        |  |     +--| (100)
|            |  |  |  |        |  |     |  +--Gh_A01G0943
|            |  |  |  |        |  |  +--| (71)
|            |  |  |  |        |  |  |  +--GOBAR_DD22521
|            |  |  |  |        |  +--| (71)
|            |  |  |  |        |     +--Gh_D01G0990
|            |  |  |  |     +--| (78)
|            |  |  |  |     |  |     +--Gh_D05G1864
|            |  |  |  |     |  |  +--| (100)
|            |  |  |  |     |  |  |  +--Gorai.009G202500
|            |  |  |  |     |  +--| (100)
|            |  |  |  |     |     |  +--GOBAR_AA06210
|            |  |  |  |     |     +--| (81)
|            |  |  |  |     |        |  +--Cotton_A_13752
|            |  |  |  |     |        +--| (100)
|            |  |  |  |     |           +--Gh_A05G1666
|            |  |  |  |  +--| (59)
|            |  |  |  |  |  +--Thecc1EG034030t1
|            |  |  |  +--| (98)
|            |  |  |     |        +--Gh_A05G2211
|            |  |  |     |     +--| (100)
|            |  |  |     |     |  +--Cotton_A_18772
|            |  |  |     |  +--| (95)
|            |  |  |     |  |  +--Gh_D05G2471
|            |  |  |     +--| (100)
|            |  |  |        +--Gorai.009G273400
|            |  +--| (100)
|            |     |  +--Potri.001G070900.1
|            |     +--| (100)
|            |        +--Potri.003G159800.1
|         +--| (91)
|         |  |  +-----------RbohA
|         |  +--| (99)
|         |     |  +---------RbohG
|         |     +--| (100)
|         |        +--RbohC
|      +--| (28)
|      |  |  +--30147.m014377
|      |  +--| (100)
|      |     |  +--Potri.015G109800.1
|      |     +--| (100)
|      |        +--Potri.012G111600.1
|  +---| (100)
|  |   |                    +--Gh_A03G0476
|  |   |                 +--| (100)
|  |   |                 |  +--Cotton_A_16216
|  |   |              +--| (77)
|  |   |              |  +**GOBAR_AA01568
|  |   |           +--| (78)
|  |   |           |  |  +--Gh_D03G1062
|  |   |           |  +--| (100)
|  |   |           |     +--GOBAR_DD02070
|  |   |        +--| (100)
|  |   |        |  +--Gorai.003G117900
|  |   |     +--| (87)
|  |   |     |  |        +--Gorai.008G212100
|  |   |     |  |     +--| (82)
|  |   |     |  |     |  |  +--GOBAR_AA11222
|  |   |     |  |     |  +--| (96)
|  |   |     |  |     |     |  +**Cotton_A_07974
|  |   |     |  |     |     +--| (98)
|  |   |     |  |     |        +--Gh_A12G1774
|  |   |     |  |  +--| (83)
|  |   |     |  |  |  +--GOBAR_DD20994
|  |   |     |  +--| (100)
|  |   |     |     +--Gh_D12G1932
|  |   |  +--| (82)
|  |   |  |  +--Thecc1EG014791t1
|  |   +--| (100)
|  |      |        +--Cotton_A_03631
|  |      |     +**| (89)
|  |      |     |  +--Gh_A07G0398
|  |      |  +--| (100)
|  |      |  |  +--GOBAR_AA28632
|  |      +--| (100)
|  |         |  +--Gorai.001G053300
|  |         +--| (100)
|  |            |  +--GOBAR_DD31632
|  |            +--| (100)
|  |               +--Gh_D07G0463
+--| (99)
|  |  +--Glyma.04G203200.1.p
|  +--| (100)
|     +--Glyma.06G162300.1.p
|
|  +--Glyma.05G198700.1.p
+--| (94)
   +--Glyma.08G005900.1.p

Tree in newick format:

(Glyma.20G029600.1.p:1.9437707575,(((((((((((Glyma.17G078300.1.p:0.1512221167,Glyma.05G021100.1.p:0.1072200036)100:0.5947482991,(29941.m000220:0.6332316643,(Thecc1EG014262t1:0.2290105919,((Cotton_A_13344:0.0000017630,(Gorai.008G199100:0.0129713393,(Gh_D12G1807:0.0052784025,GOBAR_DD30619:0.0485142262)91:0.0042050896)99:0.0367828494)93:0.0054217217,Gh_A12G2653:0.0013575882)100:0.4048827913)100:0.2463182557)96:0.0770624996)100:1.1799974000,(((BRADI2G54240.1:0.1115280797,Os01t0835500-01:0.0897509443)100:0.1446777580,(BRADI2G22820.1:0.2170264186,Os05t0465800-01:0.1438151240)100:0.1812264450)100:0.3131772136,(Glyma.07G130800.1.p:0.5384288476,(((30039.m000240:0.4288340886,(Potri.006G097200.1:0.1525349379,Potri.016G112200.1:0.1552752431)100:0.3118401053)100:0.1284337071,(RbohH:0.2052025896,RbohJ:0.3229962347)100:0.4897030688)96:0.0603501485,(Thecc1EG041962t1:0.2389575159,(((GOBAR_AA36532:0.0000029252,(Cotton_A_24667:0.0017919964,Gh_A07G0856:0.0056293978)66:0.0071957286)61:0.0290855700,GOBAR_DD21834:0.0000024448)16:0.0035349315,(Gorai.001G106500:0.0055670480,Gh_D07G0928:0.0037945148)100:0.0116792562)100:0.4824073478)100:0.3603332273)100:0.1746451943)100:0.2740968748)100:0.5781080243)99:0.1512706395,((((Os08t0453700-00:0.4454578503,BRADI3G37530.1:0.1670037862)100:0.0920872580,(BRADI4G31130.1:0.0888923076,Os09t0438000-01:0.1187879014)100:0.1119548892)100:0.3482450455,(RbohE:0.5542052394,(((Glyma.09G073200.1.p:0.0361595579,Glyma.15G182000.1.p:0.0802771278)100:0.3673959834,(Potri.006G137300.1:0.2637116819,29739.m003705:0.1507037590)97:0.0456998896)88:0.0288075517,(Thecc1EG037473t1:0.0464788940,(((Gorai.001G017400:0.0000018642,GOBAR_DD05976:0.0000018642)61:0.0000020584,Gh_D07G0136:0.0036369967)95:0.0043404961,(Cotton_A_05673:0.0029791486,(GOBAR_AA19212:0.0000023149,Gh_A07G0143:0.0054435421)96:0.0028248561)78:0.0015364053)100:0.1064488777)100:0.1613746359)100:0.1103981249)100:0.1640687311)100:0.4832901237,(((RbohI:0.8924829993,RbohF:0.2284971401)91:0.0567988160,(((30190.m011285:0.1120185851,(Potri.003G133300.1:0.0659433719,Potri.001G098300.1:0.0846902527)100:0.0513250959)100:0.0417251930,((Glyma.05G212500.1.p:0.0242428264,Glyma.08G018900.1.p:0.0145100549)100:0.1067589072,(Glyma.11G020700.1.p:0.0219888508,Glyma.01G222700.1.p:0.0206466176)100:0.1335533375)100:0.0892180404)78:0.0346616542,((((((Gh_A08G0982:0.1477440268,GOBAR_AA08909:0.0088953058)98:0.0016918480,Cotton_A_31123:0.0604470947)100:0.0122689577,(Gorai.004G137300:0.0014218356,Gh_D08G1257:0.0165093769)100:0.0133092896)100:0.1348711967,((Gh_A02G1791:0.0000021778,(Cotton_A_38536:0.0014629597,GOBAR_AA24991:0.0000022848)100:0.0014629835)100:0.0029634673,(Gorai.003G085100:0.0044073777,Gh_D03G0688:0.0014703919)93:0.0014235436)100:0.0651458021)96:0.0143979784,Thecc1EG016350t1:0.0479021918)65:0.0118829510,(((Gh_A12G2669:0.0014524244,GOBAR_AA23701:0.0014578709)100:0.0025707402,Cotton_A_23171:0.0016132586)93:0.0039990779,(Gorai.008G250500:0.0014574505,Gh_D12G2750:0.0058460478)100:0.0066820433)100:0.0877534047)100:0.0825005164)70:0.0427076972)95:0.0963607288,((Os01t0734200-00:0.1443849496,BRADI2G49040.1:0.0737673216)66:0.0343580184,(BRADI2G19090.1:0.0853252098,Os05t0528000-01:0.0617298655)100:0.0762968678)100:0.2974755439)100:0.2359507838)100:0.2210248588)100:0.4161824678,(((BRADI4G05540.1:0.3190187358,Os12t0541300-01:0.1416715900)100:0.4242092677,Os01t0360200-01:0.5118766188)100:0.2019956005,(RbohB:0.6579933844,(((Glyma.10G152200.1.p:0.0164589316,Glyma.20G236200.1.p:0.0139517185)100:0.1291229343,(Glyma.19G233900.1.p:0.0188627575,Glyma.03G236300.1.p:0.0195345975)100:0.1126391198)100:0.0960932576,((Thecc1EG026646t1:0.0514514001,(Gorai.007G299500:0.0086287000,(((Gh_A11G2426:0.0000018642,GOBAR_AA19255:0.0095992558)99:0.0094576172,Gh_D11G2743:0.0000018642)67:0.0000018643,(GOBAR_DD12974:0.0000027022,Cotton_A_29320:0.0034530907)87:0.0017827773)82:0.0000023693)100:0.0676886884)100:0.1130612783,(Potri.005G026200.1:0.1339111231,30128.m008818:0.1208180758)100:0.0422987490)68:0.0399034664)55:0.0419137742)100:0.1069597349)99:0.0782635950)100:0.1099053281,BRADI4G17020.1:0.3982982306)100:0.1066102201,((RbohD:0.3841228893,((((Gorai.002G128200:0.0478894183,((((GOBAR_AA29299:0.0061951635,Cotton_A_33534:0.0062289730)98:0.0085333044,Gh_A01G0943:0.0020306739)100:0.0267670497,GOBAR_DD22521:0.0059958376)71:0.0066026701,Gh_D01G0990:0.0039054349)71:0.0015512511)100:0.1499769789,((Gh_D05G1864:0.0212729755,Gorai.009G202500:0.0058522924)100:0.0091152363,(GOBAR_AA06210:0.0061006561,(Cotton_A_13752:0.0150573020,Gh_A05G1666:0.0125830161)100:0.0164020058)81:0.0079057244)100:0.0821924896)78:0.0193954720,Thecc1EG034030t1:0.0417696231)59:0.0213012120,(((Gh_A05G2211:0.0181312704,Cotton_A_18772:0.0241631563)100:0.0030503338,Gh_D05G2471:0.0044155153)95:0.0018597970,Gorai.009G273400:0.0057027926)100:0.0727890119)98:0.0841858599)97:0.0664137068,(Potri.001G070900.1:0.1106575248,Potri.003G159800.1:0.0627004615)100:0.0961646719)100:0.1957598587)100:0.1151072668,(RbohA:0.7069876007,(RbohG:0.5826807950,RbohC:0.2032484337)100:0.2070072414)99:0.1032221659)91:0.0619119642,(30147.m014377:0.1446343203,(Potri.015G109800.1:0.0718564401,Potri.012G111600.1:0.0643548221)100:0.0890747933)100:0.1053372296)28:0.0285796470,(((((((Gh_A03G0476:0.0351735600,Cotton_A_16216:0.0015102586)100:0.0153890976,GOBAR_AA01568:0.0000028372)77:0.0119303584,(Gh_D03G1062:0.0030279718,GOBAR_DD02070:0.0015208943)100:0.0019111009)78:0.0085353300,Gorai.003G117900:0.0101618110)100:0.1455177903,(((Gorai.008G212100:0.0455770397,(GOBAR_AA11222:0.0069550125,(Cotton_A_07974:0.0000020550,Gh_A12G1774:0.0047548192)98:0.0065929046)96:0.0038183570)82:0.0018792643,GOBAR_DD20994:0.0315349551)83:0.0037056636,Gh_D12G1932:0.0036702270)100:0.1741039247)87:0.0088484596,Thecc1EG014791t1:0.0854029843)82:0.0257037314,(((Cotton_A_03631:0.0016414210,Gh_A07G0398:0.0015975959)89:0.0000015950,GOBAR_AA28632:0.0296636539)100:0.0173552991,(Gorai.001G053300:0.0031750383,(GOBAR_DD31632:0.0031990945,Gh_D07G0463:0.0015951566)100:0.0034213371)100:0.0367903861)100:0.1238132354)100:0.1315813332)100:0.2636476936,(Glyma.04G203200.1.p:0.0673517986,Glyma.06G162300.1.p:0.0653094362)100:0.1795048873)99:0.2031001127,(Glyma.05G198700.1.p:0.0718842570,Glyma.08G005900.1.p:0.0627378633)94:0.0812366377);

CONSENSUS TREE
--------------

Consensus tree is constructed from 1000bootstrap trees
Log-likelihood of consensus tree: -69988.542671
Robinson-Foulds distance between ML tree and consensus tree: 4

Branches with support >0.000000% are kept (extended consensus)
Branch lengths are optimized by maximum likelihood on original alignment
Numbers in parentheses are bootstrap supports (%)

+---------------------------------Glyma.20G029600.1.p
|
|                                                          +--Glyma.17G078300.1.p
|                                                +---------| (100)
|                                                |         +--Glyma.05G021100.1.p
|                            +-------------------| (100)
|                            |                   |  +----------29941.m000220
|                            |                   +--| (96)
|                            |                      |   +---Thecc1EG014262t1
|                            |                      +---| (100)
|                            |                          |         +--Cotton_A_13344
|                            |                          |      +--| (93)
|                            |                          |      |  |  +--Gorai.008G199100
|                            |                          |      |  +--| (99)
|                            |                          |      |     |  +--Gh_D12G1807
|                            |                          |      |     +--| (91)
|                            |                          |      |        +--GOBAR_DD30619
|                            |                          +------| (100)
|                            |                                 +--Gh_A12G2653
|                         +--| (99)
|                         |  |                 +--BRADI2G54240.1
|                         |  |              +--| (100)
|                         |  |              |  +--Os01t0835500-01
|                         |  |         +----| (100)
|                         |  |         |    |  +--BRADI2G22820.1
|                         |  |         |    +--| (100)
|                         |  |         |       +--Os05t0465800-01
|                         |  +---------| (100)
|                         |            |   +--------Glyma.07G130800.1.p
|                         |            +---| (100)
|                         |                |        +------30039.m000240
|                         |                |     +--| (100)
|                         |                |     |  |    +--Potri.006G097200.1
|                         |                |     |  +----| (100)
|                         |                |     |       +--Potri.016G112200.1
|                         |                |  +--| (96)
|                         |                |  |  |       +--RbohH
|                         |                |  |  +-------| (100)
|                         |                |  |          +----RbohJ
|                         |                +--| (100)
|                         |                   |     +---Thecc1EG041962t1
|                         |                   +-----| (100)
|                         |                         |          +--GOBAR_AA36532
|                         |                         |       +--| (61)
|                         |                         |       |  |  +--Cotton_A_24667
|                         |                         |       |  +--| (66)
|                         |                         |       |     +--Gh_A07G0856
|                         |                         +-------| (100)
|                         |                                 |  +--GOBAR_DD21834
|                         |                                 +--| (84)
|                         |                                    |  +--Gorai.001G106500
|                         |                                    +--| (100)
|                         |                                       +--Gh_D07G0928
|                  +------| (100)
|                  |      |                   +------Os08t0453700-00
|                  |      |                +--| (100)
|                  |      |                |  +--BRADI3G37530.1
|                  |      |          +-----| (100)
|                  |      |          |     |  +--BRADI4G31130.1
|                  |      |          |     +--| (100)
|                  |      |          |        +--Os09t0438000-01
|                  |      |  +-------| (100)
|                  |      |  |       |  +--------RbohE
|                  |      |  |       +--| (100)
|                  |      |  |          |           +--Glyma.09G073200.1.p
|                  |      |  |          |     +-----| (100)
|                  |      |  |          |     |     +--Glyma.15G182000.1.p
|                  |      |  |          |  +--| (88)
|                  |      |  |          |  |  |  +---Potri.006G137300.1
|                  |      |  |          |  |  +--| (97)
|                  |      |  |          |  |     +--29739.m003705
|                  |      |  |          +--| (100)
|                  |      |  |             |  +--Thecc1EG037473t1
|                  |      |  |             +--| (100)
|                  |      |  |                |        +--Gorai.001G017400
|                  |      |  |                |     +--| (61)
|                  |      |  |                |     |  +--GOBAR_DD05976
|                  |      |  |                |  +--| (95)
|                  |      |  |                |  |  +--Gh_D07G0136
|                  |      |  |                +--| (100)
|                  |      |  |                   |  +--Cotton_A_05673
|                  |      |  |                   +--| (78)
|                  |      |  |                      |  +--GOBAR_AA19212
|                  |      |  |                      +--| (96)
|                  |      |  |                         +--Gh_A07G0143
|                  |      +--| (100)
|                  |         |         +--------------RbohI
|                  |         |      +--| (91)
|                  |         |      |  +---RbohF
|                  |         |   +--| (95)
|                  |         |   |  |        +--30190.m011285
|                  |         |   |  |     +--| (100)
|                  |         |   |  |     |  |  +--Potri.003G133300.1
|                  |         |   |  |     |  +--| (100)
|                  |         |   |  |     |     +--Potri.001G098300.1
|                  |         |   |  |  +--| (78)
|                  |         |   |  |  |  |     +--Glyma.05G212500.1.p
|                  |         |   |  |  |  |  +--| (100)
|                  |         |   |  |  |  |  |  +--Glyma.08G018900.1.p
|                  |         |   |  |  |  +--| (100)
|                  |         |   |  |  |     |  +--Glyma.11G020700.1.p
|                  |         |   |  |  |     +--| (100)
|                  |         |   |  |  |        +--Glyma.01G222700.1.p
|                  |         |   |  +--| (70)
|                  |         |   |     |                 +--Gh_A08G0982
|                  |         |   |     |              +--| (98)
|                  |         |   |     |              |  +--GOBAR_AA08909
|                  |         |   |     |           +--| (100)
|                  |         |   |     |           |  +--Cotton_A_31123
|                  |         |   |     |        +--| (100)
|                  |         |   |     |        |  |  +--Gorai.004G137300
|                  |         |   |     |        |  +--| (100)
|                  |         |   |     |        |     +--Gh_D08G1257
|                  |         |   |     |     +--| (96)
|                  |         |   |     |     |  |     +--Gh_A02G1791
|                  |         |   |     |     |  |  +--| (100)
|                  |         |   |     |     |  |  |  |  +--Cotton_A_38536
|                  |         |   |     |     |  |  |  +--| (100)
|                  |         |   |     |     |  |  |     +--GOBAR_AA24991
|                  |         |   |     |     |  +--| (100)
|                  |         |   |     |     |     |  +--Gorai.003G085100
|                  |         |   |     |     |     +--| (93)
|                  |         |   |     |     |        +--Gh_D03G0688
|                  |         |   |     |  +--| (65)
|                  |         |   |     |  |  +--Thecc1EG016350t1
|                  |         |   |     +--| (100)
|                  |         |   |        |        +--Gh_A12G2669
|                  |         |   |        |     +--| (100)
|                  |         |   |        |     |  +--GOBAR_AA23701
|                  |         |   |        |  +--| (93)
|                  |         |   |        |  |  +--Cotton_A_23171
|                  |         |   |        +--| (100)
|                  |         |   |           |  +--Gorai.008G250500
|                  |         |   |           +--| (100)
|                  |         |   |              +--Gh_D12G2750
|                  |         +---| (100)
|                  |             |       +--Os01t0734200-00
|                  |             |    +--| (66)
|                  |             |    |  +--BRADI2G49040.1
|                  |             +----| (100)
|                  |                  |  +--BRADI2G19090.1
|                  |                  +--| (100)
|                  |                     +--Os05t0528000-01
|               +--| (100)
|               |  |            +----BRADI4G05540.1
|               |  |     +------| (100)
|               |  |     |      +--Os12t0541300-01
|               |  |  +--| (100)
|               |  |  |  +--------Os01t0360200-01
|               |  +--| (99)
|               |     |  +----------RbohB
|               |     +--| (100)
|               |        |        +--Glyma.10G152200.1.p
|               |        |     +--| (100)
|               |        |     |  +--Glyma.20G236200.1.p
|               |        |  +--| (100)
|               |        |  |  |  +--Glyma.19G233900.1.p
|               |        |  |  +--| (100)
|               |        |  |     +--Glyma.03G236300.1.p
|               |        +--| (55)
|               |           |     +--Thecc1EG026646t1
|               |           |  +--| (100)
|               |           |  |  |  +--Gorai.007G299500
|               |           |  |  +--| (100)
|               |           |  |     |        +--Gh_A11G2426
|               |           |  |     |     +--| (99)
|               |           |  |     |     |  +--GOBAR_AA19255
|               |           |  |     |  +--| (67)
|               |           |  |     |  |  +--Gh_D11G2743
|               |           |  |     +--| (82)
|               |           |  |        |  +--GOBAR_DD12974
|               |           |  |        +--| (87)
|               |           |  |           +--Cotton_A_29320
|               |           +--| (68)
|               |              |  +--Potri.005G026200.1
|               |              +--| (100)
|               |                 +--30128.m008818
|            +--| (100)
|            |  +-----BRADI4G17020.1
|         +--| (100)
|         |  |     +-----RbohD
|         |  |  +--| (97)
|         |  |  |  |           +--Gorai.002G128200
|         |  |  |  |        +--| (100)
|         |  |  |  |        |  |           +--GOBAR_AA29299
|         |  |  |  |        |  |        +--| (98)
|         |  |  |  |        |  |        |  +--Cotton_A_33534
|         |  |  |  |        |  |     +--| (100)
|         |  |  |  |        |  |     |  +--Gh_A01G0943
|         |  |  |  |        |  |  +--| (71)
|         |  |  |  |        |  |  |  +--GOBAR_DD22521
|         |  |  |  |        |  +--| (71)
|         |  |  |  |        |     +--Gh_D01G0990
|         |  |  |  |     +--| (78)
|         |  |  |  |     |  |     +--Gh_D05G1864
|         |  |  |  |     |  |  +--| (100)
|         |  |  |  |     |  |  |  +--Gorai.009G202500
|         |  |  |  |     |  +--| (100)
|         |  |  |  |     |     |  +--GOBAR_AA06210
|         |  |  |  |     |     +--| (81)
|         |  |  |  |     |        |  +--Cotton_A_13752
|         |  |  |  |     |        +--| (100)
|         |  |  |  |     |           +--Gh_A05G1666
|         |  |  |  |  +--| (59)
|         |  |  |  |  |  +--Thecc1EG034030t1
|         |  |  |  +--| (98)
|         |  |  |     |        +--Gh_A05G2211
|         |  |  |     |     +--| (100)
|         |  |  |     |     |  +--Cotton_A_18772
|         |  |  |     |  +--| (95)
|         |  |  |     |  |  +--Gh_D05G2471
|         |  |  |     +--| (100)
|         |  |  |        +--Gorai.009G273400
|         |  +--| (100)
|         |     |  +--Potri.001G070900.1
|         |     +--| (100)
|         |        +--Potri.003G159800.1
|      +--| (91)
|      |  |  +-----------RbohA
|      |  +--| (99)
|      |     |  +---------RbohG
|      |     +--| (100)
|      |        +--RbohC
|  +---| (100)
|  |   |                       +--Gh_A03G0476
|  |   |                    +--| (100)
|  |   |                    |  +--Cotton_A_16216
|  |   |                 +--| (77)
|  |   |                 |  +--GOBAR_AA01568
|  |   |              +--| (78)
|  |   |              |  |  +--Gh_D03G1062
|  |   |              |  +--| (100)
|  |   |              |     +--GOBAR_DD02070
|  |   |           +--| (100)
|  |   |           |  +--Gorai.003G117900
|  |   |        +--| (87)
|  |   |        |  |        +--Gorai.008G212100
|  |   |        |  |     +--| (82)
|  |   |        |  |     |  |  +--GOBAR_AA11222
|  |   |        |  |     |  +--| (96)
|  |   |        |  |     |     |  +--Cotton_A_07974
|  |   |        |  |     |     +--| (98)
|  |   |        |  |     |        +--Gh_A12G1774
|  |   |        |  |  +--| (83)
|  |   |        |  |  |  +--GOBAR_DD20994
|  |   |        |  +--| (100)
|  |   |        |     +--Gh_D12G1932
|  |   |     +--| (82)
|  |   |     |  +--Thecc1EG014791t1
|  |   |  +--| (100)
|  |   |  |  |        +--Cotton_A_03631
|  |   |  |  |     +--| (89)
|  |   |  |  |     |  +--Gh_A07G0398
|  |   |  |  |  +--| (100)
|  |   |  |  |  |  +--GOBAR_AA28632
|  |   |  |  +--| (100)
|  |   |  |     |  +--Gorai.001G053300
|  |   |  |     +--| (100)
|  |   |  |        |  +--GOBAR_DD31632
|  |   |  |        +--| (100)
|  |   |  |           +--Gh_D07G0463
|  |   +--| (36)
|  |      |  +--30147.m014377
|  |      +--| (100)
|  |         |  +--Potri.015G109800.1
|  |         +--| (100)
|  |            +--Potri.012G111600.1
+--| (99)
|  |  +--Glyma.04G203200.1.p
|  +--| (100)
|     +--Glyma.06G162300.1.p
|
|  +--Glyma.05G198700.1.p
+--| (94)
   +--Glyma.08G005900.1.p


Consensus tree in newick format: 

(Glyma.20G029600.1.p:1.9413931688,((((((((((Glyma.17G078300.1.p:0.1510367993,Glyma.05G021100.1.p:0.1068481528)100:0.5939039961,(29941.m000220:0.6318418744,(Thecc1EG014262t1:0.2288181404,((Cotton_A_13344:0.0000026913,(Gorai.008G199100:0.0129430698,(Gh_D12G1807:0.0052688834,GOBAR_DD30619:0.0483980632)91:0.0041954668)99:0.0367042178)93:0.0054092764,Gh_A12G2653:0.0013556975)100:0.4037152965)100:0.2458341844)96:0.0769568633)100:1.1775416372,(((BRADI2G54240.1:0.1112278832,Os01t0835500-01:0.0895910552)100:0.1443501699,(BRADI2G22820.1:0.2165704504,Os05t0465800-01:0.1435787562)100:0.1808982348)100:0.3114304968,(Glyma.07G130800.1.p:0.5381374616,(((30039.m000240:0.4280633240,(Potri.006G097200.1:0.1518859132,Potri.016G112200.1:0.1552642775)100:0.3111002642)100:0.1286464968,(RbohH:0.2046305683,RbohJ:0.3223889224)100:0.4879835985)96:0.0605111095,(Thecc1EG041962t1:0.2369095252,((GOBAR_AA36532:0.0016195011,(Cotton_A_24667:0.0018187695,Gh_A07G0856:0.0055869441)66:0.0055875256)61:0.0190592695,(GOBAR_DD21834:0.0018741430,(Gorai.001G106500:0.0053059980,Gh_D07G0928:0.0040437867)100:0.0126137593)84:0.0107019160)100:0.4761729532)100:0.3601888684)100:0.1734781490)100:0.2745273856)100:0.5777569012)99:0.1510594576,((((Os08t0453700-00:0.4444309617,BRADI3G37530.1:0.1667734570)100:0.0913941700,(BRADI4G31130.1:0.0887343917,Os09t0438000-01:0.1185623358)100:0.1123177183)100:0.3487515954,(RbohE:0.5530171672,(((Glyma.09G073200.1.p:0.0361217716,Glyma.15G182000.1.p:0.0800318516)100:0.3664252829,(Potri.006G137300.1:0.2630734372,29739.m003705:0.1503443736)97:0.0456190714)88:0.0287904488,(Thecc1EG037473t1:0.0463885416,(((Gorai.001G017400:0.0000026890,GOBAR_DD05976:0.0000026890)61:0.0000026890,Gh_D07G0136:0.0036275500)95:0.0043298304,(Cotton_A_05673:0.0029716088,(GOBAR_AA19212:0.0000026890,Gh_A07G0143:0.0054294326)96:0.0028177213)78:0.0015314266)100:0.1061558775)100:0.1608879175)100:0.1101651020)100:0.1625718740)100:0.4837555751,(((RbohI:0.8905759444,RbohF:0.2280684030)91:0.0568558590,(((30190.m011285:0.1118065518,(Potri.003G133300.1:0.0658162667,Potri.001G098300.1:0.0844951340)100:0.0512381260)100:0.0416261521,((Glyma.05G212500.1.p:0.0241951786,Glyma.08G018900.1.p:0.0144825594)100:0.1065468190,(Glyma.11G020700.1.p:0.0219486529,Glyma.01G222700.1.p:0.0205929534)100:0.1332505369)100:0.0890694502)78:0.0345650312,((((((Gh_A08G0982:0.1474384086,GOBAR_AA08909:0.0088757625)98:0.0016871586,Cotton_A_31123:0.0603010308)100:0.0122422025,(Gorai.004G137300:0.0014178629,Gh_D08G1257:0.0164701958)100:0.0132799135)100:0.1345839892,((Gh_A02G1791:0.0000026890,(Cotton_A_38536:0.0014598669,GOBAR_AA24991:0.0000026890)100:0.0014598903)100:0.0029571702,(Gorai.003G085100:0.0043982771,Gh_D03G0688:0.0014668296)93:0.0014197477)100:0.0650162753)96:0.0143738405,Thecc1EG016350t1:0.0478154807)65:0.0118207600,(((Gh_A12G2669:0.0014494549,GOBAR_AA23701:0.0014544675)100:0.0025653221,Cotton_A_23171:0.0016096668)93:0.0039918265,(Gorai.008G250500:0.0014540333,Gh_D12G2750:0.0058341142)100:0.0066680419)100:0.0876044913)100:0.0824198975)70:0.0424912406)95:0.0962958324,((Os01t0734200-00:0.1442494413,BRADI2G49040.1:0.0734981904)66:0.0344210107,(BRADI2G19090.1:0.0850805721,Os05t0528000-01:0.0615981092)100:0.0759905453)100:0.2967790706)100:0.2341560410)100:0.2225931639)100:0.4158813325,(((BRADI4G05540.1:0.3192240508,Os12t0541300-01:0.1406879559)100:0.4235890406,Os01t0360200-01:0.5114539885)100:0.2014041403,(RbohB:0.6570134266,(((Glyma.10G152200.1.p:0.0163838063,Glyma.20G236200.1.p:0.0139693278)100:0.1292027875,(Glyma.19G233900.1.p:0.0188415196,Glyma.03G236300.1.p:0.0194869499)100:0.1122001776)100:0.0965271912,((Thecc1EG026646t1:0.0513442988,(Gorai.007G299500:0.0086125526,(((Gh_A11G2426:0.0000026890,GOBAR_AA19255:0.0095804639)99:0.0094392470,Gh_D11G2743:0.0000026890)67:0.0000026890,(GOBAR_DD12974:0.0000026890,Cotton_A_29320:0.0034465790)87:0.0017801295)82:0.0000022748)100:0.0675761628)100:0.1126299841,(Potri.005G026200.1:0.1339803951,30128.m008818:0.1203505940)100:0.0423546315)68:0.0392671474)55:0.0415927957)100:0.1075151324)99:0.0785062504)100:0.1133355924,BRADI4G17020.1:0.3943424173)100:0.1080401012,((RbohD:0.3840484259,((((Gorai.002G128200:0.0478067371,((((GOBAR_AA29299:0.0061849432,Cotton_A_33534:0.0062190463)98:0.0085123815,Gh_A01G0943:0.0020378548)100:0.0267198371,GOBAR_DD22521:0.0060001288)71:0.0065922590,Gh_D01G0990:0.0038994020)71:0.0015487830)100:0.1499678762,((Gh_D05G1864:0.0212474910,Gorai.009G202500:0.0058442472)100:0.0091063771,(GOBAR_AA06210:0.0060921873,(Cotton_A_13752:0.0150366113,Gh_A05G1666:0.0125634707)100:0.0163824815)81:0.0078956609)100:0.0819595847)78:0.0193354916,Thecc1EG034030t1:0.0419885022)59:0.0216183233,(((Gh_A05G2211:0.0180970496,Cotton_A_18772:0.0241264236)100:0.0030426058,Gh_D05G2471:0.0044099156)95:0.0018547755,Gorai.009G273400:0.0056962749)100:0.0721852250)98:0.0835838320)97:0.0653237798,(Potri.001G070900.1:0.1101007059,Potri.003G159800.1:0.0629962380)100:0.0975730467)100:0.1921550569)100:0.1041001460,(RbohA:0.7050883899,(RbohG:0.5821968934,RbohC:0.2028970809)100:0.2117935137)99:0.1099269282)91:0.0508113167,((((((((Gh_A03G0476:0.0351061490,Cotton_A_16216:0.0015058475)100:0.0153598580,GOBAR_AA01568:0.0000026931)77:0.0119075881,(Gh_D03G1062:0.0030191568,GOBAR_DD02070:0.0015164394)100:0.0019061120)78:0.0085185012,Gorai.003G117900:0.0101395471)100:0.1460456528,(((Gorai.008G212100:0.0455048949,(GOBAR_AA11222:0.0069393016,(Cotton_A_07974:0.0000026890,Gh_A12G1774:0.0047462767)98:0.0065810675)96:0.0038124049)82:0.0018727970,GOBAR_DD20994:0.0314805872)83:0.0036900152,Gh_D12G1932:0.0036665341)100:0.1731895156)87:0.0091880950,Thecc1EG014791t1:0.0850764911)82:0.0208279748,(((Cotton_A_03631:0.0016376614,Gh_A07G0398:0.0015949308)89:0.0000026913,GOBAR_AA28632:0.0296155602)100:0.0171673267,(Gorai.001G053300:0.0031686308,(GOBAR_DD31632:0.0031927073,Gh_D07G0463:0.0015924468)100:0.0034138067)100:0.0368680789)100:0.1279702488)100:0.1452800576,(30147.m014377:0.1424842995,(Potri.015G109800.1:0.0722907744,Potri.012G111600.1:0.0639766967)100:0.0912516777)100:0.1050857042)36:0.0360996320)100:0.2559982393,(Glyma.04G203200.1.p:0.0654709933,Glyma.06G162300.1.p:0.0666191965)100:0.1826620820)99:0.2014993903,(Glyma.05G198700.1.p:0.0728505602,Glyma.08G005900.1.p:0.0617928826)94:0.0791910417);

TIME STAMP
----------

Date and time: Fri Jul 12 12:37:54 2019
Total CPU time used: 12732.58735 seconds (3h:32m:12s)
Total wall-clock time used: 4280.772909 seconds (1h:11m:20s)
